# Supplementary material for: Identification of Loci Through Genome-Wide Association Studies to Improve Tolerance to Sulfur Deficiency in Rice
Source: Front Plant Sci. 2020 Jan 15;10:1668. doi: 10.3389/fpls.2019.01668 (PMC6975283; doi:10.3389/fpls.2019.01668)
Supplement: Supplementary file 3 [file DataSheet_2.xlsx]

## Sheet: Supp Table S5 Phenotypic data
seq	geno_ID	seedlot_ID	treat	r	ID	RoL1	RoL2	ShHt1	ShHt2	Till1	Till2	Lno1	Lno2	deadL1	deadL2	white1	white2	RDW1	RDW2	ShDW1	ShDW2	TotDW1	TotDW2
1	1	230	LS	1	1_LS_1_n	49	51	55	53	2	3	11	15.5	4	5.5	0	0.5	244	335	392	506	636	841
2	2	211	LS	1	2_LS_1_n	51	50	58	59	3	1	11.5	8	3	3	0	0.5	294	256	431	336	725	592
3	3	214	LS	1	3_LS_1_n	61	63	63	64	2	2	11	11	3	4.5	1	0.5	358	343	617	603	975	946
4	4	164	LS	1	4_LS_1_n	51	51	59	60	2	2	10.5	13	4	4	1.5	0.5	333	310	464	477	797	787
5	5	208	LS	1	5_LS_1_n	55	55	60	54	3	2	12	10	4	4	0.5	2	235	196	438	368	673	564
6	6	87	LS	1	6_LS_1_n	63	64	62	64	2	2	11	10	4	4	2	2	280	317	624	584	904	901
7	7	224	LS	1	7_LS_1_n	53	54	58	58	3	2	14.5	11	3.5	4	0	0	351	335	588	502	939	837
8	8	209	LS	1	8_LS_1_n	49	53	57	49	1	2	9.5	12.5	4	5	2	0	351	399	455	470	806	869
9	9	227	LS	1	9_LS_1_n	41	42	55	51	1	1	8	7	2.5	2.5	0	0	281	217	357	265	638	482
10	10	151	LS	1	10_LS_1_n	57	55	71	68	1	1	9	8	2.5	3.5	0	0	415	314	578	438	993	752
11	11	159	LS	1	11_LS_1_n	54	53	65	66	1	1	8	8	2.5	3.5	0	0.5	201	159	430	358	631	517
12	12	9	LS	1	12_LS_1_n	54	57	57	65	1	1	8	9	3.5	4	0	1	281	411	308	430	589	841
13	13	123	LS	1	13_LS_1_n	44	47	39	42	1	1	8	8	3	3.5	0	0	141	158	134	178	275	336
14	14	139	LS	1	14_LS_1_n	53	54	51	55	1	2	9	11	4	4	0.5	0.5	361	445	426	581	787	1026
15	15	234	LS	1	15_LS_1_n	43	46	39	48	1	1	7.5	8	3	3	0	0	70	159	126	211	196	370
16	16	136	LS	1	16_LS_1_n	54	52	58	51	3	3	15	15	5	5	0	0	275	206	567	490	842	696
17	17	14	LS	1	17_LS_1_n	54	53	63	65	3	2	13	10.5	5.5	3	1	1	239	234	456	448	695	682
18	18	187	LS	1	18_LS_1_n	53	54	68	66	2	3	12	13.5	3.5	4	0	1	273	264	512	495	785	759
19	19	100	LS	1	19_LS_1_n	59	61	61	60	1	1	8	9	3	5	0	0.5	219	211	353	386	572	597
20	20	212	LS	1	20_LS_1_n	23	26	47	50	1	1	7.5	9	3.5	4	0	0	184	216	388	433	572	649
21	21	121	LS	1	21_LS_1_n	62	63	68	68	1	1	8	9	3	4	0.5	0.5	204	263	362	470	566	733
22	22	225	LS	1	22_LS_1_n	67	65	54	53	2	3	12.5	14	5	5	0	0	290	259	429	422	719	681
23	23	128	LS	1	23_LS_1_n	60	59	61	60	2	2	11	11	4.5	5	0	0	382	368	510	498	892	866
24	24	248	LS	1	24_LS_1_n	52	51	65	65	2	2	11.5	12	3.5	2.5	0.5	0	531	451	781	705	1312	1156
25	25	215	LS	1	25_LS_1_n	58	59	46	41	1	1	7.5	7.5	3	3	0	0	127	113	187	178	314	291
26	26	108	LS	1	26_LS_1_n	61	59	66	68	3	2	14	13	4	4	0	0	553	529	738	699	1291	1228
27	27	205	LS	1	27_LS_1_n	55	57	53	58	3	3	13.5	14.5	4	4	0	0	341	407	530	570	871	977
28	28	141	LS	1	28_LS_1_n	53	52	49	50	1	1	7	7	2	2	0	0	167	167	224	217	391	384
29	29	233	LS	1	29_LS_1_n	53	49	61	48	1	2	8	10	2.5	2.5	1.5	0	216	186	411	377	627	563
30	30	90	LS	1	30_LS_1_n	54	55	69	68	1	2	10	11	4	4	0	2	502	460	685	723	1187	1183
31	31	184	LS	1	31_LS_1_n	53	55	55	51	2	2	9.5	10	3	3	2	1.5	292	283	426	452	718	735
32	32	191	LS	1	32_LS_1_n	46	47	31	37	1	1	7	7	3	3	0	0	82	132	102	153	184	285
33	33	155	LS	1	33_LS_1_n	56	54	60	58	2	1	11	9	4	3.5	0	1	312	286	523	481	835	767
34	34	104	LS	1	34_LS_1_n	62	60	56	57	1	1	8	8	3.5	3.5	1	1	199	193	318	320	517	513
35	35	97	LS	1	35_LS_1_n	55	56	55	58	1	1	8	8	3	3.5	1	1	207	242	274	326	481	568
36	36	109	LS	1	36_LS_1_n	61	62	59	64	3	3	15	14	6	4.5	0	0	325	317	491	500	816	817
37	37	92	LS	1	37_LS_1_n	55	53	76	77	2	3	11	12	3	3.5	1	1	247	252	523	503	770	755
38	38	172	LS	1	38_LS_1_n	54	61	64	65	1	2	7.5	9	3	3.5	0	0	221	280	302	449	523	729
39	39	118	LS	1	39_LS_1_n	58	58	62	63	1	1	7	8	2.5	3	2	2	299	281	440	440	739	721
40	40	134	LS	1	40_LS_1_n	53	55	46	47	1	1	8	8	2.5	2.5	1	0	337	280	303	358	640	638
41	41	113	LS	1	41_LS_1_n	63	68	59	60	1	2	8	11	3	3.5	0.5	1	308	355	491	638	799	993
42	42	156	LS	1	42_LS_1_n	49	47	62	57	1	1	7	7	3.5	3	1	1	352	269	291	385	643	654
43	43	150	LS	1	43_LS_1_n	52	53	50	54	1	2	7	9	2	4	0.5	3	259	294	328	391	587	685
44	44	180	LS	1	44_LS_1_n	58	54	50	47	1	1	7.5	8	3	3.5	0	0	175	181	238	267	413	448
45	45	240	LS	1	45_LS_1_n	56	56	45	40	1	1	7.5	7.5	3	3	0	0	213	144	232	168	445	312
46	46	82	LS	1	46_LS_1_n	57	58	54	60	1	1	7	8.5	3	4	0	0	183	240	298	366	481	606
47	47	207	LS	1	47_LS_1_n	49	50	78	79	3	3	16.5	45.5	6	6	0	2	246	264	801	821	1047	1085
48	48	229	LS	1	48_LS_1_n	46	48	68	72	3	2	13	9.5	1.5	1.5	2	0	386	501	820	880	1206	1381
49	49	138	LS	1	49_LS_1_n	57	52	65	64	2	2	9.5	9.5	3	3.5	2	1	432	442	577	653	1009	1095
50	50	85	LS	1	50_LS_1_n	45	46	38	40	1	1	7	6	3	2.5	0	0	128	115	155	137	283	252
51	51	223	LS	1	51_LS_1_n	50	51	53	58	2	2	9	12	2.5	4	2	1	444	463	527	656	971	1119
52	52	202	LS	1	52_LS_1_n	53	50	56	66	2	3	10	11	3.5	2.5	0	2	117	227	381	468	498	695
53	53	171	LS	1	53_LS_1_n	57	53	63	63	3	1	14	8	3.5	2.5	2	3	543	347	741	484	1284	831
54	54	116	LS	1	54_LS_1_n	53	53	47	57	1	1	7.5	7	3.5	3	0	2	231	408	281	467	512	875
55	55	183	LS	1	55_LS_1_n	54	49	78	75	2	3	11	11.5	3.5	2.5	2	2	524	346	1034	942	1558	1288
56	56	210	LS	1	56_LS_1_n	52	51	74	74	2	1	9	7.5	2.5	3	0	0.5	373	390	617	535	990	925
57	57	200	LS	1	57_LS_1_n	51	51	59	61	1	1	8	6.5	4	3.5	0	0	318	261	406	348	724	609
58	58	77	LS	1	58_LS_1_n	46	45	49	50	1	1	8	7	4	3	0	0	171	150	203	191	374	341
59	59	142	LS	1	59_LS_1_n	55	54	45	51	2	1	9.5	7.5	3	3	2	0.5	246	272	338	301	584	573
60	60	2	LS	1	60_LS_1_n	57	5	48	51	1	2	7.5	9	3	3	0	1	188	238	332	464	520	702
61	61	158	LS	1	61_LS_1_n	50	53	66	71	1	1	8	8	2.5	3.5	0.5	2	394	396	571	625	965	1021
62	62	117	LS	1	62_LS_1_n	57	55	72	73	3	3	12.5	11.5	3.5	3.5	2	0	514	496	909	934	1423	1430
63	63	146	LS	1	63_LS_1_n	57	55	59	55	1	1	8.5	8	4	4	0.5	0	246	167	328	227	574	394
64	64	161	LS	1	64_LS_1_n	59	63	68	67	2	1	9.5	12	3	2.5	0	0	412	452	763	835	1175	1287
65	65	201	LS	1	65_LS_1_n	51	49	62	55	1	1	8	8	3	2.5	0	0	333	256	452	332	785	588
66	66	169	LS	1	66_LS_1_n	58	62	62	65	2	2	8.5	12	1.5	2.5	2	0	396	544	529	745	925	1289
67	67	186	LS	1	67_LS_1_n	65	65	67	72	2	3	10	11.5	2.5	3	0	0	538	488	858	911	1396	1399
68	68	17	LS	1	68_LS_1_n	42	42	58	56	1	1	6	6	3	3	0	0	142	153	206	203	348	356
69	69	6	LS	1	69_LS_1_n	48	48	55	65	1	2	7.5	10	3	3.5	0	0	306	512	374	634	680	1146
70	70	195	LS	1	70_LS_1_n	55	59	40	46	1	1	6	7	2	3	0.5	0	95	105	120	132	215	237
71	71	129	LS	1	71_LS_1_n	46	50	60	59	2	2	9	9.5	2	3	0	2	402	400	552	506	954	906
72	72	133	LS	1	72_LS_1_n	54	53	72	72	2	2	9.5	9	1.5	1.5	1	2	357	379	566	632	923	1011
73	73	124	LS	1	73_LS_1_n	50	57	53	60	1	2	8	9.5	3.5	4	0	0	204	357	253	444	457	801
74	74	137	LS	1	74_LS_1_n	59	51	55	54	3	2	13.5	9.5	4.5	3	0	0	194	166	495	420	689	586
75	75	91	LS	1	75_LS_1_n	60	60	69	71	1	2	9.5	9	4	2.5	2	2	344	387	534	638	878	1025
76	76	220	LS	1	76_LS_1_n	60	58	67	68	2	2	9.5	10	3.5	3.5	0	2	382	422	582	653	964	1075
77	77	86	LS	1	77_LS_1_n	53	52	53	44	1	1	7	6	3	2	0.5	1	204	144	264	170	468	314
78	78	245	LS	1	78_LS_1_n	53	47	75	81	1	2	8.5	9.5	2.5	3.5	0	0	329	301	580	594	909	895
79	79	170	LS	1	79_LS_1_n	50	52	60	65	2	2	10	11.5	3.5	4.5	1	2	264	283	510	574	774	857
80	80	147	LS	1	80_LS_1_n	48	41	53	47	1	1	7	8	2	3.5	0	0	204	149	265	209	469	358
81	81	10	LS	1	81_LS_1_n	48	52	61	60	2	2	11	11	4	4	1	1	335	292	502	512	837	804
82	82	166	LS	1	82_LS_1_n	57	56	68	73	2	3	10	11.5	3.5	3.55	2	2	405	421	682	620	1087	1041
83	83	89	LS	1	83_LS_1_n	51	62	74	75	1	1	8.5	8.5	4.5	4.5	0.5	1	462	387	651	540	1113	927
84	84	28	LS	1	84_LS_1_n	58	57	48	52	1	1	7.5	6	3	3	0	0	208	218	244	244	452	462
85	85	178	LS	1	85_LS_1_n	55	54	53	56	1	1	10	8	4.5	3	2	1	364	280	515	380	879	660
86	86	99	LS	1	86_LS_1_n	55	62	68	61	2	2	11.5	11	4	4	2	0	504	435	563	712	1067	1147
87	87	198	LS	1	87_LS_1_n	58	59	64	65	1	1	9	8	3	3	2	2	394	294	517	396	911	690
88	88	219	LS	1	88_LS_1_n	53	52	61	66	1	1	8	8	3	3	0	1	262	280	368	407	630	687
89	89	189	LS	1	89_LS_1_n	64	62	57	60	2	1	10	9	4	4	0	1	233	184	402	340	635	524
90	90	126	LS	1	90_LS_1_n	50	60	69	62	2	2	9.5	9	4	4	0	0	255	396	635	680	890	1076
91	91	96	LS	1	91_LS_1_n	61	62	70	62	2	2	10	10	4	5	0	1	372	383	538	537	910	920
92	91	96	LS	1	91_LS_1_y	44	50	55	59	1	1	8	6.5	3	2.5	0	1	229	193	344	327	573	520
93	92	71	LS	1	92_LS_1_n	58	58	54	49	1	1	9	8	4	4	0	0	268	202	344	257	612	459
94	92	71	LS	1	92_LS_1_y	54	56	45	48	1	1	8	8	4	4	0	0	232	183	261	230	493	413
95	93	11	LS	1	93_LS_1_n	51	49	42	47	1	1	7	7	4.5	3.5	0	0.5	185	201	239	249	424	450
96	93	11	LS	1	93_LS_1_y	51	52	47	45	1	1	8.5	8	4.5	3.5	0	1	228	211	274	241	502	452
97	94	217	LS	1	94_LS_1_n	45	47	46	48	1	1	8	6	4	2	0	0	142	153	181	184	323	337
98	94	217	LS	1	94_LS_1_y	36	38	42	42	1	1	7	7	3	2.5	0	0	102	88	153	139	255	227
99	95	250	LS	1	95_LS_1_n	49	48	72	73	3	3	12	13	4	3.5	0	0	440	438	953	987	1393	1425
100	95	250	LS	1	95_LS_1_y	42	42	59	62	1	3	9	11	3	3	0	0	243	307	517	677	760	984
101	96	239	LS	1	96_LS_1_n	55	52	42	31	1	1	9	7.5	2	3	0.5	0	241	100	360	158	601	258
102	96	239	LS	1	96_LS_1_y	51	52	28	33	1	1	7.5	7	3	2.5	0	0.5	119	147	142	191	261	338
103	97	127	LS	1	97_LS_1_n	63	63	67	72	2	2	12	9	5	3.5	0	0	246	241	501	494	747	735
104	97	127	LS	1	97_LS_1_y	56	56	61	60	1	1	8.5	7.5	3	3.5	1	2	112	164	277	292	389	456
105	98	176	LS	1	98_LS_1_n	67	60	54	53	2	2	12	10	5	3	1.5	0	416	354	482	470	898	824
106	98	176	LS	1	98_LS_1_y	54	47	54	50	1	1	7.5	8	3	2.5	2	0	205	203	322	237	527	440
107	99	157	LS	1	99_LS_1_n	62	64	54	49	2	2	13	11	3	3.5	2	1	454	372	524	395	978	767
108	100	218	LS	1	100_LS_1_n	57	54	58	59	1	1	9	8	3	3	0	0	329	307	486	428	815	735
109	101	13	LS	1	101_LS_1_n	58	58	71	69	2	2	10	12	3	3.5	0	0.5	489	489	686	755	1175	1244
110	101	13	LS	1	101_LS_1_y	50	51	61	63	1	1	7	8	3	3.5	0	1.5	178	262	259	346	437	608
111	102		LS	1	102_LS_1_n	59	58	53	58	1	1	8	8	3	3	0	0.5	422	372	434	391	856	763
112	103		LS	1	103_LS_1_n	63	64	53	61	1	1	8	8	4	4	0	0	199	194	335	274	534	468
113	104		LS	1	104_LS_1_n	65	67	67	66	2	2	13	10	4.5	2.5	0.5	0	451	495	669	782	1120	1277
114	105		LS	1	105_LS_1_n	66	63	68	58	2	1	10	10	3	5	0	0	351	321	494	409	845	730
115	106		LS	1	106_LS_1_n	47	47	46	48	3	3	16	16	5	5	0.5	0.5	303	308	628	633	931	941
116	107		LS	1	107_LS_1_n	64	63	51	47	2	2	10	9	3.5	2.5	0	0	241	239	269	250	510	489
117	108		LS	1	108_LS_1_n	43	45	36	40	1	1	6.5	6.5	2.5	3	0	0	159	214	194	241	353	455
118	109		LS	1	109_LS_1_n	NA	NA	NA	NA	NA	NA	NA	NA	NA	NA	NA	NA	NA	NA	NA	NA	NA	NA
119	110		LS	1	110_LS_1_n	NA	NA	NA	NA	NA	NA	NA	NA	NA	NA	NA	NA	NA	NA	NA	NA	NA	NA
120	1	230	LS	2	1_LS_2_n	41	44	48	51	1	1	7	7	2	3	0	0	66	67	118	123	184	190
121	2	211	LS	2	2_LS_2_n	42	42	55	59	1	1	7.5	8	1.5	2.5	0.5	0	129	142	220	243	349	385
122	3	214	LS	2	3_LS_2_n	34	64	58	72	1	1	6	8	1	2.5	0	0	24	157	116	328	140	485
123	4	164	LS	2	4_LS_2_n	39	41	60	60	1	1	8	8	3	3	0	0.5	145	139	264	255	409	394
124	5	208	LS	2	5_LS_2_n	46	53	67	77	1	1	8	8	2.5	2.5	0.5	0	117	159	282	368	399	527
125	6	87	LS	2	6_LS_2_n	60	61	66	62	2	2	10	10	2	2.5	2	2	148	143	355	318	503	461
126	7	224	LS	2	7_LS_2_n	40	39	56	55	2	2	9	9	1.5	2	0	0	117	137	273	282	390	419
127	8	209	LS	2	8_LS_2_n	45	44	60	61	1	1	10	9	2	3	2.5	0	180	171	331	294	511	465
128	9	227	LS	2	9_LS_2_n	19	21	44	45	1	1	6.5	7	2	1	0	0	44	56	103	106	147	162
129	10	151	LS	2	10_LS_2_n	47	47	77	66	1	1	8	8	2.5	2.5	0	0	163	150	291	257	454	407
130	11	159	LS	2	11_LS_2_n	58	58	61	73	1	1	7	7	2.5	3	0	0	85	91	240	244	325	335
131	12	9	LS	2	12_LS_2_n	52	53	67	71	1	1	8	9	2	3	0	0	157	198	242	316	399	514
132	13	123	LS	2	13_LS_2_n	34	34	37	34	1	1	6	7	1	2	0	0	40	35	56	65	96	100
133	14	139	LS	2	14_LS_2_n	39	40	49	43	1	1	6	6	2	2.5	0	0	59	40	100	62	159	102
134	15	234	LS	2	15_LS_2_n	47	47	68	71	3	3	11	15	2	3	0	0	210	227	423	468	633	695
135	16	136	LS	2	16_LS_2_n	55	52	46	48	1	1	8	8	2	2	0	0	90	84	208	193	298	277
136	17	14	LS	2	17_LS_2_n	48	48	74	68	2	1	11	8	2.5	1.5	0	0	144	132	360	286	504	418
137	18	187	LS	2	18_LS_2_n	46	51	50	63	1	3	7	12	2	2.5	0	0	135	182	191	348	326	530
138	19	100	LS	2	19_LS_2_n	45	50	51	51	1	1	8	8	3	2.5	0	0	70	61	154	129	224	190
139	20	212	LS	2	20_LS_2_n	22	17	45	43	1	1	8.5	8	2	2	0	0	80	75	214	208	294	283
140	21	121	LS	2	21_LS_2_n	55	53	59	65	1	1	10	8	3	3	0	1	90	131	212	246	302	377
141	22	225	LS	2	22_LS_2_n	56	58	52	51	2	2	9	10	2	2	0	0	131	153	210	245	341	398
142	23	128	LS	2	23_LS_2_n	49	47	64	60	1	1	7	7	2	2	0	0	126	94	205	173	331	267
143	24	248	LS	2	24_LS_2_n	51	47	65	57	1	2	7	10	3	2	0	0	274	231	426	404	700	635
144	25	215	LS	2	25_LS_2_n	41	40	49	46	1	1	7	6.5	1	2	0	0	78	78	165	135	243	213
145	26	108	LS	2	26_LS_2_n	42	38	71	70	1	1	9	8.5	2	2	0	0	232	230	414	392	646	622
146	27	205	LS	2	27_LS_2_n	39	40	49	54	2	2	10	10	2	3	0	0	130	153	300	338	430	491
147	28	141	LS	2	28_LS_2_n	53	51	49	49	2	2	7	6.5	2	2	0	0.5	129	120	179	170	308	290
148	29	233	LS	2	29_LS_2_n	48	46	56	61	2	2	10	11	2	2	0	0	136	146	364	388	500	534
149	30	90	LS	2	30_LS_2_n	51	51	72	72	1	2	9	10	2	2	0	0	252	275	435	506	687	781
150	31	184	LS	2	31_LS_2_n	47	45	46	53	2	1	8.5	7.5	3	2	0	1	108	120	166	246	274	366
151	32	191	LS	2	32_LS_2_n	NA	NA	NA	NA	NA	NA	NA	NA	NA	NA	NA	NA	NA	NA	NA	NA	NA	NA
152	33	155	LS	2	33_LS_2_n	52	55	62	66	1	1	8	6	3	2	0	0	139	169	275	332	414	501
153	34	104	LS	2	34_LS_2_n	48	38	56	57	1	1	7.5	7	2	2	1	2	66	61	142	162	208	223
154	34	104	LS	2	34_LS_2_y	35	30	37	32	1	1	6.5	6	2	3	1	0	29	10	55	31	84	41
155	35	97	LS	2	35_LS_2_n	50	55	77	83	1	1	8	9	3	3	0	0.5	177	203	381	448	558	651
156	36	109	LS	2	36_LS_2_n	50	49	73	78	2	2	10	9	3	2	1	0	165	148	364	343	529	491
157	37	92	LS	2	37_LS_2_n	42	47	73	63	1	1	7.5	8	2.5	2	1	1	124	103	245	216	369	319
158	38	172	LS	2	38_LS_2_n	31	38	69	54	1	1	6	7	2	2.5	0	1	31	84	64	158	95	242
159	39	118	LS	2	39_LS_2_n	42	46	61	54	1	1	7	8	2	2	1	0.5	131	146	231	232	362	378
160	40	134	LS	2	40_LS_2_n	43	42	54	53	1	1	7.5	7.5	2	1	0	0	110	111	186	182	296	293
161	41	113	LS	2	41_LS_2_n	48	50	56	56	1	1	7	8	2	2	0	0	138	149	231	236	369	385
162	42	156	LS	2	42_LS_2_n	40	41	56	57	1	1	6.5	6.5	2	2	0.5	0	157	185	218	271	375	456
163	43	150	LS	2	43_LS_2_n	46	45	55	51	1	1	8	8	2	2.5	0.5	0.5	213	179	359	299	572	478
164	44	180	LS	2	44_LS_2_n	41	39	51	51	1	1	8	7.5	1.5	1.5	0	0	162	125	282	224	444	349
165	45	240	LS	2	45_LS_2_n	44	46	46	39	1	1	7.5	7	2.5	2.5	0.5	0.5	87	62	131	95	218	157
166	46	82	LS	2	46_LS_2_n	46	45	60	63	1	1	8	8	1.5	2.5	0	0	138	116	240	227	378	343
167	47	207	LS	2	47_LS_2_n	25	31	49	41	1	1	6	6	3	3	0	0	22	17	72	56	94	73
168	47	207	LS	2	47_LS_2_y	49	44	63	67	1	1	8	7.5	3	3	0	1	82	68	188	186	270	254
169	48	229	LS	2	48_LS_2_n	35	37	62	69	1	1	8	9	2	1.5	0	0	119	176	248	353	367	529
170	49	138	LS	2	49_LS_2_n	31	33	47	45	1	1	6.5	6	3	3	0	0	46	33	100	82	146	115
171	50	85	LS	2	50_LS_2_n	37	34	69	40	1	1	7	6.5	2.5	2.5	0	0	62	46	107	87	169	133
172	51	223	LS	2	51_LS_2_n	45	41	42	39	1	1	8	8	3	2.5	0	0	117	94	169	143	286	237
173	52	202	LS	2	52_LS_2_n	52	52	59	58	2	2	10	9	2	2	0	0	123	104	266	233	389	337
174	53	171	LS	2	53_LS_2_n	48	47	61	52	1	1	8.5	8.5	2.5	2	1	2	202	208	317	337	519	545
175	54	116	LS	2	54_LS_2_n	40	32	56	47	1	1	7.5	6.5	1.5	1.5	1	0	138	73	231	126	369	199
176	55	183	LS	2	55_LS_2_n	42	44	75	74	2	2	10	10.5	1.5	1.5	0	1	237	235	589	610	826	845
177	56	210	LS	2	56_LS_2_n	42	42	77	65	1	1	8	7	3	2.5	0	0	139	112	302	211	441	323
178	57	200	LS	2	57_LS_2_n	38	37	68	62	1	1	7.5	7	3	3	0	0	144	118	248	206	392	324
179	58	77	LS	2	58_LS_2_n	33	30	46	46	1	1	8	8	2.5	2.5	0	0	72	85	117	134	189	219
180	59	142	LS	2	59_LS_2_n	48	45	62	58	1	1	7.5	7.5	2	2.5	0	0	150	126	259	206	409	332
181	60	2	LS	2	60_LS_2_n	41	49	47	52	1	1	7	8	2.5	2.5	0	0.5	80	132	179	273	259	405
182	61	158	LS	2	61_LS_2_n	41	35	67	70	1	1	8	8.5	3	2	0.5	3	152	162	285	312	437	474
183	62	117	LS	2	62_LS_2_n	52	49	82	71	1	1	8.5	8	2	2	0	0	262	233	489	485	751	718
184	63	146	LS	2	63_LS_2_n	37	39	65	30	1	1	7	7.5	3	2.5	0	0	97	121	164	219	261	340
185	64	161	LS	2	64_LS_2_n	57	55	62	57	1	1	8.5	9	1	2	0	0.5	218	204	388	359	606	563
186	65	201	LS	2	65_LS_2_n	43	44	58	66	1	1	7	7.5	2.5	2	0	0	164	141	248	219	412	360
187	66	169	LS	2	66_LS_2_n	44	44	62	60	2	2	9	9	2	1	0	0	237	228	350	318	587	546
188	67	186	LS	2	67_LS_2_n	39	44	74	66	1	1	9	9	1.5	2	0.5	1	211	178	499	401	710	579
189	68	17	LS	2	68_LS_2_n	23	34	41	49	1	1	6	6	3	2.5	0	0	34	54	77	99	111	153
190	69	6	LS	2	69_LS_2_n	38	42	52	55	1	1	7	7	2.5	3	0	0	105	125	187	196	292	321
191	70	195	LS	2	70_LS_2_n	45	45	58	63	1	1	8	7	2.5	1.5	2	0	118	161	195	259	313	420
192	71	129	LS	2	71_LS_2_n	35	34	70	64	1	1	8	8	1	1	0	1	238	198	420	348	658	546
193	72	133	LS	2	72_LS_2_n	48	46	64	69	1	1	8	8	2	2	0	1	148	174	267	324	415	498
194	73	124	LS	2	73_LS_2_n	40	44	77	72	2	2	10	9	4	3	0.5	0	206	174	389	347	595	521
195	74	137	LS	2	74_LS_2_n	49	42	60	48	2	1	9	7.5	2	2	0	0	120	56	280	153	400	209
196	75	91	LS	2	75_LS_2_n	46	42	65	71	1	1	8	9	2	2	2	0	160	205	284	351	444	556
197	76	220	LS	2	76_LS_2_n	45	46	73	74	2	2	9.5	9.5	2	2	0.5	1	250	247	470	469	720	716
198	77	86	LS	2	77_LS_2_n	39	38	49	42	1	1	7	7	3	2	0	0.5	118	55	172	102	290	157
199	78	245	LS	2	78_LS_2_n	42	40	69	68	1	1	7.5	9.5	2	2	0	0	158	164	297	353	455	517
200	78	245	LS	2	78_LS_2_y	43	41	73	72	1	1	8	8	2	2	0	0	159	151	321	334	480	485
201	79	170	LS	2	79_LS_2_n	46	48	52	65	1	1	8	8	3	3	1	2	104	128	202	245	306	373
202	80	147	LS	2	80_LS_2_n	33	23	42	35	1	1	7	7	2	2	0	0	44	27	78	58	122	85
203	81	10	LS	2	81_LS_2_n	39	43	64	63	1	1	8	8.5	2	2	0	0	105	132	248	280	353	412
204	82	166	LS	2	82_LS_2_n	44	45	71	68	1	1	9	9	2	2	1	0.5	160	160	311	301	471	461
205	83	89	LS	2	83_LS_2_n	49	49	80	81	1	1	8	8	2	2	0	0	245	289	465	399	710	688
206	84	28	LS	2	84_LS_2_n	19	37	20	29	1	1	6	6	3	2	0	0	8	36	18	55	26	91
207	85	178	LS	2	85_LS_2_n	37	41	53	50	1	1	7.5	7.5	2	2	1	1	116	115	186	194	302	309
208	86	99	LS	2	86_LS_2_n	44	43	66	62	1	1	8	8	3	3	0.5	0	179	168	291	245	470	413
209	86	99	LS	2	86_LS_2_y	46	43	49	49	1	1	7	8	2	3	0	0	177	144	212	188	389	332
210	87	198	LS	2	87_LS_2_n	52	41	58	64	1	1	8	7	3	2	0.5	2	181	225	278	349	459	574
211	87	198	LS	2	87_LS_2_y	38	39	32	40	1	1	7	7	3	3	0	1	41	55	60	77	101	132
212	88	219	LS	2	88_LS_2_n	45	44	47	51	1	1	7	7.5	2	2	0	0	110	127	160	188	270	315
213	88	219	LS	2	88_LS_2_y	43	44	46	52	1	1	6	7.5	2	2	0	0.5	77	115	126	191	203	306
214	89	189	LS	2	89_LS_2_n	58	55	61	64	1	1	7	8	2	3	0	0	98	119	224	246	322	365
215	90	126	LS	2	90_LS_2_n	45	38	63	63	1	1	9.5	8	3	2	0	0.5	171	92	395	315	566	407
216	90	126	LS	2	90_LS_2_y	39	34	67	60	1	1	7	8	2	2	0	0	103	67	211	217	314	284
217	91	96	LS	2	91_LS_2_n	45	49	65	63	1	1	8	7.5	3	3	1	0.5	128	120	268	224	396	344
218	91	96	LS	2	91_LS_2_y	48	52	50	53	1	1	7	6.5	3	2	0	0	59	94	111	148	170	242
219	92	71	LS	2	92_LS_2_n	41	36	44	46	1	1	7	6.5	3	3	0	0	64	62	105	110	169	172
220	93	11	LS	2	93_LS_2_n	NA	NA	NA	NA	NA	NA	NA	NA	NA	NA	NA	NA	NA	NA	NA	NA	NA	NA
221	94	217	LS	2	94_LS_2_n	NA	NA	NA	NA	NA	NA	NA	NA	NA	NA	NA	NA	NA	NA	NA	NA	NA	NA
222	95	250	LS	2	95_LS_2_n	NA	NA	NA	NA	NA	NA	NA	NA	NA	NA	NA	NA	NA	NA	NA	NA	NA	NA
223	96	239	LS	2	96_LS_2_n	NA	NA	NA	NA	NA	NA	NA	NA	NA	NA	NA	NA	NA	NA	NA	NA	NA	NA
224	97	127	LS	2	97_LS_2_n	NA	NA	NA	NA	NA	NA	NA	NA	NA	NA	NA	NA	NA	NA	NA	NA	NA	NA
225	98	176	LS	2	98_LS_2_n	NA	NA	NA	NA	NA	NA	NA	NA	NA	NA	NA	NA	NA	NA	NA	NA	NA	NA
226	99	157	LS	2	99_LS_2_n	NA	NA	NA	NA	NA	NA	NA	NA	NA	NA	NA	NA	NA	NA	NA	NA	NA	NA
227	100	218	LS	2	100_LS_2_n	NA	NA	NA	NA	NA	NA	NA	NA	NA	NA	NA	NA	NA	NA	NA	NA	NA	NA
228	101	13	LS	2	101_LS_2_n	NA	NA	NA	NA	NA	NA	NA	NA	NA	NA	NA	NA	NA	NA	NA	NA	NA	NA
229	102		LS	2	102_LS_2_n	47	46	62	60	1	1	7.5	8	2	2	0	0	217	190	288	293	505	483
230	103		LS	2	103_LS_2_n	47	46	54	61	1	1	7	7.5	3	3	0	0	89	112	151	215	240	327
231	103		LS	2	103_LS_2_y	46	46	59	52	1	1	7.5	7	3	3	0	0	106	72	211	171	317	243
232	104		LS	2	104_LS_2_n	49	53	60	63	1	1	7	8	2	2	0	0	129	178	295	362	424	540
233	105		LS	2	105_LS_2_n	54	55	74	73	2	2	10.5	10	3	3	1	0	190	192	369	346	559	538
234	106		LS	2	106_LS_2_n	36	39	46	46	2	2	12	11	3	2	0	0	160	119	372	338	532	457
235	107		LS	2	107_LS_2_n	56	59	52	56	1	1	8	8	3	3	0	0	141	164	214	249	355	413
236	108		LS	2	108_LS_2_n	32	31	37	38	1	1	6.5	7.5	3	3	0	0	56	80	98	146	154	226
237	109		LS	2	109_LS_2_n	NA	NA	NA	NA	NA	NA	NA	NA	NA	NA	NA	NA	NA	NA	NA	NA	NA	NA
238	110		LS	2	110_LS_2_n	NA	NA	NA	NA	NA	NA	NA	NA	NA	NA	NA	NA	NA	NA	NA	NA	NA	NA
239	1	230	LS	3	1_LS_3_n	45	47	63	61	2	2	9	8	3	2	0	0	234	196	383	301	617	497
240	2	211	LS	3	2_LS_3_n	42	45	53	62	1	1	8	8	3.5	2.5	0	0	256	322	358	424	614	746
241	3	214	LS	3	3_LS_3_n	59	54	65	69	2	1	9	8	2.5	3	1	1	318	297	572	533	890	830
242	4	164	LS	3	4_LS_3_n	45	43	76	65	1	1	9	8.5	3.5	3.5	0	0.5	300	290	402	405	702	695
243	5	208	LS	3	5_LS_3_n	56	53	74	73	2	2	10	11	3.5	3.5	0	1	252	279	525	555	777	834
244	6	87	LS	3	6_LS_3_n	45	51	65	66	2	2	8	9	2.5	3.5	0	0	245	280	561	624	806	904
245	7	224	LS	3	7_LS_3_n	48	48	57	61	1	2	7.5	7	2.5	2	1	0	197	203	418	383	615	586
246	8	209	LS	3	8_LS_3_n	44	45	62	58	1	1	9	8.5	4	3.5	0.5	1	276	232	401	353	677	585
247	9	227	LS	3	9_LS_3_n	40	34	62	62	1	1	6.5	7	1.5	1.5	0	0	220	194	299	301	519	495
248	10	151	LS	3	10_LS_3_n	55	54	77	60	1	1	8	8	3	3.5	0	0	368	312	488	425	856	737
249	11	159	LS	3	11_LS_3_n	52	54	71	72	1	2	7.5	8.5	2	3.5	0.5	0	232	233	556	591	788	824
250	12	9	LS	3	12_LS_3_n	53	52	63	62	1	1	8	8.5	3.5	3.5	0	1	330	350	390	427	720	777
251	13	123	LS	3	13_LS_3_n	40	41	46	45	1	1	7.5	7	3	3	0.5	0	135	135	160	144	295	279
252	14	139	LS	3	14_LS_3_n	45	47	56	63	1	1	8	7	3	2.5	0	0	255	331	317	373	572	704
253	15	234	LS	3	15_LS_3_n	47	50	66	66	1	2	8	9	3.5	3	0	0	246	258	421	466	667	724
254	16	136	LS	3	16_LS_3_n	43	44	48	49	1	1	8	8	3	3	0	0	76	77	189	207	265	284
255	17	14	LS	3	17_LS_3_n	55	52	70	76	2	2	9	10.5	3.5	3	0	0	208	224	462	526	670	750
256	18	187	LS	3	18_LS_3_n	44	45	62	63	1	1	7.5	8	3.5	3.5	0	0	218	198	360	350	578	548
257	19	100	LS	3	19_LS_3_n	51	50	55	57	1	1	7.5	8.5	3.5	4.5	0	0	134	144	278	277	412	421
258	20	212	LS	3	20_LS_3_n	26	38	59	57	1	1	9	7.5	4.5	3.5	0	0	303	295	609	515	912	810
259	21	121	LS	3	21_LS_3_n	56	57	65	67	1	1	7	8	3	3.5	0	0	222	223	375	433	597	656
260	22	225	LS	3	22_LS_3_n	55	57	59	56	2	2	10	9	2.5	3	0	0.5	198	189	315	335	513	524
261	23	128	LS	3	23_LS_3_n	48	48	65	60	1	1	8	7.5	3.5	3.5	0	0	316	193	419	310	735	503
262	24	248	LS	3	24_LS_3_n	42	43	70	68	1	1	8	8	3	1.5	0	0	383	382	588	638	971	1020
263	25	215	LS	3	25_LS_3_n	48	50	48	52	1	1	7	8	4	4	0	0	103	150	162	256	265	406
264	26	108	LS	3	26_LS_3_n	51	58	71	74	2	2	10	9	3	4	0	0	446	480	606	610	1052	1090
265	27	205	LS	3	27_LS_3_n	52	47	65	67	2	3	9	10.5	3.5	4	0	0	250	271	432	465	682	736
266	28	141	LS	3	28_LS_3_n	46	51	68	56	1	1	7	8	3	3	0	0	167	251	225	311	392	562
267	29	233	LS	3	29_LS_3_n	44	42	59	57	1	1	7.5	7.5	3	2.5	0	0	169	135	309	284	478	419
268	30	90	LS	3	30_LS_3_n	50	52	73	75	1	1	9	8	3	3	0	0	413	430	605	626	1018	1056
269	31	184	LS	3	31_LS_3_n	41	52	61	57	1	1	8	8	2.5	2.5	0	0.5	249	205	348	407	597	612
270	32	191	LS	3	32_LS_3_n	32	32	35	31	1	1	6	7	3	3	0	0	55	40	79	51	134	91
271	33	155	LS	3	33_LS_3_n	47	46	63	67	2	1	7.5	8.5	4	4	2	0	254	254	479	481	733	735
272	34	104	LS	3	34_LS_3_n	55	54	66	55	1	1	7.5	8	2	3.5	0.5	0	187	141	351	262	538	403
273	35	97	LS	3	35_LS_3_n	51	52	67	66	2	1	9	8	4	4	0	1	234	310	393	445	627	755
274	36	109	LS	3	36_LS_3_n	52	57	67	77	1	2	7.5	10	3.5	3	0	2	206	301	356	477	562	778
275	37	92	LS	3	37_LS_3_n	47	47	88	87	2	2	12	9	3	3	2	2	296	280	635	528	931	808
276	38	172	LS	3	38_LS_3_n	49	50	66	68	1	2	7.5	8	2.5	3	0	0	242	223	372	350	614	573
277	39	118	LS	3	39_LS_3_n	46	47	62	64	1	1	8	6	3	2.5	2.5	1	279	297	451	444	730	741
278	40	134	LS	3	40_LS_3_n	51	51	58	58	1	1	8	8	1.5	1.5	0	0	240	284	345	374	585	658
279	41	113	LS	3	41_LS_3_n	57	55	58	64	1	1	8.5	7.5	4	2.5	1	0.5	255	337	423	489	678	826
280	42	156	LS	3	42_LS_3_n	45	37	60	66	2	1	9	7	3	4	0	0	363	316	499	414	862	730
281	43	150	LS	3	43_LS_3_n	46	50	62	59	1	1	8	8	3.5	3	0	0	279	295	421	410	700	705
282	44	180	LS	3	44_LS_3_n	50	46	70	67	1	1	8	8	2.5	2.5	0	0	266	231	408	371	674	602
283	45	240	LS	3	45_LS_3_n	47	47	44	44	1	1	6	7	2.5	3	0	0	57	83	125	122	182	205
284	46	82	LS	3	46_LS_3_n	51	49	62	65	1	1	7.5	7.5	2.5	4	0	0	238	242	366	393	604	635
285	47	207	LS	3	47_LS_3_n	36	44	68	76	2	1	9	8.5	2.5	3.5	2	2	131	238	362	538	493	776
286	48	229	LS	3	48_LS_3_n	40	42	81	79	3	2	11.5	8.5	2.5	1.5	0	0	474	465	918	823	1392	1288
287	49	138	LS	3	49_LS_3_n	46	46	76	71	2	1	9.8	9	3.5	3	0	1	538	396	784	540	1322	936
288	50	85	LS	3	50_LS_3_n	42	43	52	52	1	1	8	8	3.5	3.5	1	0	197	258	261	329	458	587
289	51	223	LS	3	51_LS_3_n	45	45	63	60	1	1	9	8	3	2.5	2	2.5	380	374	538	501	918	875
290	52	202	LS	3	52_LS_3_n	48	45	74	77	3	3	10	12.5	2.5	3.5	2	1	280	267	594	629	874	896
291	53	171	LS	3	53_LS_3_n	47	50	69	68	1	1	7.5	8	2.5	2.5	0	0	406	474	540	631	946	1105
292	54	116	LS	3	54_LS_3_n	46	46	61	62	1	1	8	7	3.5	2.5	1	1	253	254	403	400	656	654
293	55	183	LS	3	55_LS_3_n	42	45	78	79	1	2	8.5	11	2	2.5	1	0	345	448	765	1079	1110	1527
294	56	210	LS	3	56_LS_3_n	50	46	85	77	1	1	8	8.5	2	3.5	0.5	1	408	363	634	566	1042	929
295	57	200	LS	3	57_LS_3_n	44	45	61	62	1	1	7	7	3	2.5	0	1	313	304	413	395	726	699
296	58	77	LS	3	58_LS_3_n	51	43	60	59	1	1	7.5	7.5	3	3	0	0	196	186	257	254	453	440
297	59	142	LS	3	59_LS_3_n	51	51	66	64	2	2	10.5	10.5	3	3	2	2.5	429	334	526	506	955	840
298	60	2	LS	3	60_LS_3_n	49	49	69	68	1	1	8	8	3.5	3.5	2	1	232	186	535	482	767	668
299	61	158	LS	3	61_LS_3_n	45	41	73	69	1	1	9	9	3.5	3.5	2	2	313	273	533	480	846	753
300	62	117	LS	3	62_LS_3_n	49	51	82	83	2	2	10.5	8.5	1.5	1	0	0	381	426	791	780	1172	1206
301	63	146	LS	3	63_LS_3_n	48	49	73	72	2	1	6.5	6.5	3	2.5	0	0	221	224	329	319	550	543
302	64	161	LS	3	64_LS_3_n	55	58	68	70	1	1	6.5	8.5	2	1.5	0	0	288	329	507	585	795	914
303	65	201	LS	3	65_LS_3_n	42	44	60	55	1	1	7	8	2.5	3.5	0	0	213	180	283	248	496	428
304	66	169	LS	3	66_LS_3_n	49	53	70	72	3	3	11.5	11.5	1.5	2	0	0	512	520	663	686	1175	1206
305	67	186	LS	3	67_LS_3_n	58	51	74	74	1	1	8.5	7	2.5	2.5	1	0	440	457	751	729	1191	1186
306	68	17	LS	3	68_LS_3_n	36	40	55	58	1	1	6	6	3	3	0	0	112	130	160	175	272	305
307	69	6	LS	3	69_LS_3_n	69	24	62	55	1	1	8	7	3	3	0	0	308	163	470	266	778	429
308	70	195	LS	3	70_LS_3_n	49	61	62	64	2	2	8	9	2.5	3	0	0	298	318	441	467	739	785
309	71	129	LS	3	71_LS_3_n	43	45	77	75	1	1	8.5	8.5	1	1	0	2.5	463	391	647	614	1110	1005
310	72	133	LS	3	72_LS_3_n	46	49	83	83	1	1	8.5	7.5	2.5	1	0	1	327	360	596	653	923	1013
311	73	124	LS	3	73_LS_3_n	39	47	79	78	1	2	9	10.5	3.5	3	0	0.5	378	418	569	581	947	999
312	74	137	LS	3	74_LS_3_n	43	46	69	65	3	3	10.5	10.5	4.5	4.5	0	0	226	215	467	442	693	657
313	75	91	LS	3	75_LS_3_n	49	46	75	74	1	1	9	9	3	3.5	2	1	415	434	627	621	1042	1055
314	76	220	LS	3	76_LS_3_n	48	48	64	64	1	2	9.5	8.5	5	2.5	0.5	1	379	379	510	506	889	885
315	77	86	LS	3	77_LS_3_n	41	47	56	55	1	1	7	7.5	3	3	0	1	229	239	293	301	522	540
316	78	245	LS	3	78_LS_3_n	43	44	75	78	2	2	8.5	10	3.5	3.5	0	0	352	380	556	578	908	958
317	79	170	LS	3	79_LS_3_n	48	47	68	75	1	1	8.5	8.5	3	3.5	2.5	1.5	280	331	421	543	701	874
318	80	147	LS	3	80_LS_3_n	38	38	53	55	1	1	8	8	3	3	0	0	175	175	243	238	418	413
319	81	10	LS	3	81_LS_3_n	45	44	61	62	1	1	9	9	4	4	0	0	339	338	521	500	860	838
320	82	166	LS	3	82_LS_3_n	48	49	68	68	2	1	10	9	3.5	4	0	0	351	333	465	420	816	753
321	83	89	LS	3	83_LS_3_n	54	55	73	72	1	1	8.5	8	3.5	3.5	0	0	425	385	582	498	1007	883
322	84	28	LS	3	84_LS_3_n	45	46	58	58	1	1	7	7	4	4	0	0	150	175	192	215	342	390
323	85	178	LS	3	85_LS_3_n	39	41	46	48	1	1	7.5	7.5	4	4	0	1	128	161	164	196	292	357
324	86	99	LS	3	86_LS_3_n	NA	NA	NA	NA	NA	NA	NA	NA	NA	NA	NA	NA	NA	NA	NA	NA	NA	NA
325	87	198	LS	3	87_LS_3_n	NA	NA	NA	NA	NA	NA	NA	NA	NA	NA	NA	NA	NA	NA	NA	NA	NA	NA
326	88	219	LS	3	88_LS_3_n	NA	NA	NA	NA	NA	NA	NA	NA	NA	NA	NA	NA	NA	NA	NA	NA	NA	NA
327	89	189	LS	3	89_LS_3_n	NA	NA	NA	NA	NA	NA	NA	NA	NA	NA	NA	NA	NA	NA	NA	NA	NA	NA
328	90	126	LS	3	90_LS_3_n	NA	NA	NA	NA	NA	NA	NA	NA	NA	NA	NA	NA	NA	NA	NA	NA	NA	NA
329	91	96	LS	3	91_LS_3_n	NA	NA	NA	NA	NA	NA	NA	NA	NA	NA	NA	NA	NA	NA	NA	NA	NA	NA
330	92	71	LS	3	92_LS_3_n	NA	NA	NA	NA	NA	NA	NA	NA	NA	NA	NA	NA	NA	NA	NA	NA	NA	NA
331	93	11	LS	3	93_LS_3_n	NA	NA	NA	NA	NA	NA	NA	NA	NA	NA	NA	NA	NA	NA	NA	NA	NA	NA
332	94	217	LS	3	94_LS_3_n	NA	NA	NA	NA	NA	NA	NA	NA	NA	NA	NA	NA	NA	NA	NA	NA	NA	NA
333	95	250	LS	3	95_LS_3_n	NA	NA	NA	NA	NA	NA	NA	NA	NA	NA	NA	NA	NA	NA	NA	NA	NA	NA
334	96	239	LS	3	96_LS_3_n	NA	NA	NA	NA	NA	NA	NA	NA	NA	NA	NA	NA	NA	NA	NA	NA	NA	NA
335	97	127	LS	3	97_LS_3_n	NA	NA	NA	NA	NA	NA	NA	NA	NA	NA	NA	NA	NA	NA	NA	NA	NA	NA
336	98	176	LS	3	98_LS_3_n	NA	NA	NA	NA	NA	NA	NA	NA	NA	NA	NA	NA	NA	NA	NA	NA	NA	NA
337	99	157	LS	3	99_LS_3_n	NA	NA	NA	NA	NA	NA	NA	NA	NA	NA	NA	NA	NA	NA	NA	NA	NA	NA
338	100	218	LS	3	100_LS_3_n	NA	NA	NA	NA	NA	NA	NA	NA	NA	NA	NA	NA	NA	NA	NA	NA	NA	NA
339	101	13	LS	3	101_LS_3_n	NA	NA	NA	NA	NA	NA	NA	NA	NA	NA	NA	NA	NA	NA	NA	NA	NA	NA
340	102		LS	3	102_LS_3_n	NA	NA	NA	NA	NA	NA	NA	NA	NA	NA	NA	NA	NA	NA	NA	NA	NA	NA
341	103		LS	3	103_LS_3_n	56	55	67	63	1	1	8	7	4	3	1.5	0	257	216	382	326	639	542
342	104		LS	3	104_LS_3_n	NA	NA	NA	NA	NA	NA	NA	NA	NA	NA	NA	NA	NA	NA	NA	NA	#VALUE!	#VALUE!
343	105		LS	3	105_LS_3_n	55	56	67	68	1	1	8.5	8.5	4	4.5	0	0	316	376	432	490	748	866
344	106		LS	3	106_LS_3_n	37	43	56	55	2	3	11	15	4.5	3.5	1	0	293	322	604	699	897	1021
345	107		LS	3	107_LS_3_n	55	54	57	48	2	2	8	10	3	3	0	0	238	248	303	328	541	576
346	108		LS	3	108_LS_3_n	35	37	37	49	1	1	6	7	3	3	0	0	108	225	121	295	229	520
347	109		LS	3	109_LS_3_n	NA	NA	NA	NA	NA	NA	NA	NA	NA	NA	NA	NA	NA	NA	NA	NA	#VALUE!	#VALUE!
348	110		LS	3	110_LS_3_n	NA	NA	NA	NA	NA	NA	NA	NA	NA	NA	NA	NA	NA	NA	NA	NA	#VALUE!	#VALUE!
349	2	211	LS	3	2_LS_3_y	44	43	62	56	1	1	7	7	3.5	2.5	0	0	213	165	249	209	462	374
350	3	214	LS	3	3_LS_3_y	60	61	74	74	2	2	10	10	4	4	1	0	378	326	592	510	970	836
351	4	164	LS	3	4_LS_3_y	48	47	64	67	1	1	9	9	4	3.5	1	0	322	362	406	447	728	809
352	5	208	LS	3	5_LS_3_y	49	54	65	65	1	2	8	9	3.5	4	0.5	0	218	216	403	389	621	605
353	6	87	LS	3	6_LS_3_y	60	58	63	61	2	2	11	11	4	4	0	0	256	262	467	453	723	715
354	7	224	LS	3	7_LS_3_y	45	48	56	55	2	2	10	8	3.5	2	0	0	254	229	401	355	655	584
355	9	227	LS	3	9_LS_3_y	30	26	51	55	1	1	7	7	3	3	0	0	100	133	148	191	248	324
356	10	151	LS	3	10_LS_3_y	52	51	62	69	1	1	8	8.5	3.5	4.5	0	0	291	383	351	478	642	861
357	11	159	LS	3	11_LS_3_y	50	49	65	66	2	2	10	10	4	4	0	0	241	202	453	430	694	632
358	14	139	LS	3	14_LS_3_y	47	45	56	52	1	1	7.5	7.5	3	4	0	0	243	239	307	288	550	527
359	15	234	LS	3	15_LS_3_y	46	47	70	71	2	1	10	9	2	3.5	0	0	328	315	526	466	854	781
360	17	14	LS	3	17_LS_3_y	51	51	64	65	3	3	13	12.5	3.5	5	1	0	242	281	460	508	702	789
361	21	121	LS	3	21_LS_3_y	59	58	64	67	2	2	11	9.5	5	3.5	0	0	204	301	401	436	605	737
362	23	128	LS	3	23_LS_3_y	47	49	65	61	1	1	8	8	3	3.5	0	0	207	218	312	317	519	535
363	24	248	LS	3	24_LS_3_y	45	44	65	65	2	1	9.5	8.5	2	3	0.5	0.5	470	430	650	661	1120	1091
364	32	191	LS	3	32_LS_3_y	39	41	43	43	1	1	6	6	4.5	3.5	0	0	104	124	132	144	236	268
365	1	230	HSN	1	1_HSN_1_n	19	20	68	68	2	2	11	11	2	2	0	0	90	99	414	459	504	558
366	2	211	HSN	1	2_HSN_1_n	24	20	84	60	2	2	11	11	2	2	0	0	111	85	518	385	629	470
367	3	214	HSN	1	3_HSN_1_n	29	32	72	75	1	1	10	10	2	2	0.5	1	75	100	340	395	415	495
368	4	164	HSN	1	4_HSN_1_n	21	21	73	76	1	1	8	12	2	2	1	3	64	91	245	407	309	498
369	5	208	HSN	1	5_HSN_1_n	28	27	87	86	3	2	15	14	2	2	1	2	140	127	724	594	864	721
370	6	87	HSN	1	6_HSN_1_n	31	31	81	90	3	3	14	14	2	2	2	0	115	171	650	909	765	1080
371	7	224	HSN	1	7_HSN_1_n	23	24	71	77	4	4	18	17	2	3	0	0	143	158	699	689	842	847
372	8	209	HSN	1	8_HSN_1_n	29	29	70	71	3	3	15	15	2	2	2.5	2.5	135	190	476	626	611	816
373	9	227	HSN	1	9_HSN_1_n	18	18	84	74	2	2	11	9	2	2	0	0	156	128	526	383	682	511
374	10	151	HSN	1	10_HSN_1_n	24	14	90	84	2	2	12	10	2	2	2.5	1	116	123	637	675	753	798
375	11	159	HSN	1	11_HSN_1_n	26	25	91	89	3	3	14	13	2	2	0	0	100	153	603	615	703	768
376	12	9	HSN	1	12_HSN_1_n	27	27	74	79	1	2	11	10	2	2	3	3	135	139	456	489	591	628
377	13	123	HSN	1	13_HSN_1_n	18	20	72	755	1	1	7	9	2	2	0	0	56	65	204	230	260	295
378	14	139	HSN	1	14_HSN_1_n	14	22	70	62	1	1	8	9	2	2	0	2	98	79	331	266	429	345
379	15	234	HSN	1	15_HSN_1_n	27	26	92	90	3	3	13	15	2	1	2	0	135	167	669	870	804	1037
380	16	136	HSN	1	16_HSN_1_n	26	26	73	74	3	3	15	13	2	2	0	0	101	110	439	454	540	564
381	17	14	HSN	1	17_HSN_1_n	26	28	87	76	3	2	18	14	4	2	3	3	132	96	687	505	819	601
382	18	187	HSN	1	18_HSN_1_n	23	21	72	67	3	3	13	14	2	2	0.5	1	110	107	465	441	575	548
383	19	100	HSN	1	19_HSN_1_n	28	27	85	82	2	2	10	10	2	2	0.5	1	100	87	473	416	573	503
384	20	212	HSN	1	20_HSN_1_n	19	18	62	54	1	1	8	9	2	2	1	0.5	77	66	359	317	436	383
385	21	121	HSN	1	21_HSN_1_n	25	27	81	86	2	2	1	1	2	2	3	3	87	97	477	567	564	664
386	22	225	HSN	1	22_HSN_1_n	21	25	76	77	2	5	13	22	2	2	0	0.5	104	183	496	882	600	1065
387	23	128	HSN	1	23_HSN_1_n	27	26	80	73	2	1	10	8	2	2	0	0	91	60	479	274	570	334
388	24	248	HSN	1	24_HSN_1_n	27	26	96	98	2	3	13	12	2	2	3	0	145	182	808	898	953	1080
389	25	215	HSN	1	25_HSN_1_n	21	18	67	61	1	1	8	8	1	1	0	0	55	48	230	190	285	238
390	26	108	HSN	1	26_HSN_1_n	26	30	85	87	3	3	17	17	1	3	0	0	195	278	844	1082	1039	1360
391	27	205	HSN	1	27_HSN_1_n	31	31	81	80	4	4	18	19	2	2	0	0	265	273	964	1068	1229	1341
392	28	141	HSN	1	28_HSN_1_n	31	31	91	94	2	2	10	10	2	2	2	0	115	116	544	530	659	646
393	29	233	HSN	1	29_HSN_1_n	16	18	77	75	2	1	9	9	2	2	0	0	92	92	431	457	523	549
394	30	90	HSN	1	30_HSN_1_n	31	27	82	85	3	3	15	17	2	2	1	2	187	165	808	790	995	955
395	31	184	HSN	1	31_HSN_1_n	23	20	80	71	2	2	12	12	2	2	2	3	92	89	404	463	496	552
396	32	191	HSN	1	32_HSN_1_n	23	22	72	79	1	1	7	8	1	2	0.5	0.5	87	104	301	367	388	471
397	33	155	HSN	1	33_HSN_1_n	27	28	89	87	2	2	12	12	2	2	0.5	2	103	112	559	572	662	684
398	34	104	HSN	1	34_HSN_1_n	31	28	85	84	2	1	10	8	2	1	2	2	91	74	397	343	488	417
399	35	97	HSN	1	35_HSN_1_n	27	28	78	88	2	3	13	12	2	2	2.5	3	182	169	768	936	950	1105
400	36	109	HSN	1	36_HSN_1_n	30	28	75	74	3	3	13	16	2	2	3	3	183	145	737	624	920	769
401	37	92	HSN	1	37_HSN_1_n	24	26	86	79	2	2	12	8	2	2	2	1	114	84	500	343	614	427
402	38	172	HSN	1	38_HSN_1_n	15	16	70	90	2	2	10	10	1	1	0.5	0	54	83	342	535	396	618
403	39	118	HSN	1	39_HSN_1_n	30	25	76	62	3	2	13	11	2	2	3	2	117	73	640	377	757	450
404	40	134	HSN	1	40_HSN_1_n	28	27	73	74	1	1	8	8	2	2	3	3	50	88	300	354	350	442
405	41	113	HSN	1	41_HSN_1_n	27	30	81	84	3	2	14	11	2	2	2.5	0.5	119	116	682	658	801	774
406	42	156	HSN	1	42_HSN_1_n	23	22	73	79	3	3	11	10	1	1	2	2.5	150	124	616	605	766	729
407	43	150	HSN	1	43_HSN_1_n	25	25	75	90	2	4	11	15	1	1	3	0.5	102	154	546	801	648	955
408	44	180	HSN	1	44_HSN_1_n	25	27	85	83	2	2	11	10	2	1	0.5	2.5	101	123	534	549	635	672
409	45	240	HSN	1	45_HSN_1_n	26	23	50	62	2	1	9	8	2	2	3	2.5	101	123	242	312	343	435
410	46	82	HSN	1	46_HSN_1_n	20	21	75	83	1	3	8	13	2	2	0.5	0	89	105	335	535	424	640
411	47	207	HSN	1	47_HSN_1_n	19	19	88	89	2	2	13	12	2	1	3	2	91	65	625	557	716	622
412	48	229	HSN	1	48_HSN_1_n	25	25	92	89	2	3	19	16	1	1	0.5	2	212	174	1221	1063	1433	1237
413	49	138	HSN	1	49_HSN_1_n	25	26	75	87	2	2	13	13	1	1	3	3	147	141	852	758	999	899
414	50	85	HSN	1	50_HSN_1_n	24	21	80	70	2	1	10	7	2	2	1	1	126	61	521	248	647	309
415	51	223	HSN	1	51_HSN_1_n	23	24	79	72	2	2	1	12	2	2	3	3	113	104	573	573	686	677
416	52	202	HSN	1	52_HSN_1_n	29	27	85	82	3	4	14	17	2	2	1	1	106	99	568	641	674	740
417	53	171	HSN	1	53_HSN_1_n	30	29	84	64	5	3	11	18	1	1	3	3	210	139	1025	675	1235	814
418	54	116	HSN	1	54_HSN_1_n	29	31	69	71	3	3	12	15	2	1	2	3	141	247	514	829	655	1076
419	55	183	HSN	1	55_HSN_1_n	28	24	86	83	3	3	11	17	1	1	15	15	106	104	708	765	814	869
420	56	210	HSN	1	56_HSN_1_n	22	20	52	52	3	2	11	10	2	1	2	1.5	52	42	331	273	383	315
421	57	200	HSN	1	57_HSN_1_n	23	21	85	90	2	1	10	8	3	1	0	0.5	88	105	441	411	529	516
422	58	77	HSN	1	58_HSN_1_n	12	13	73	65	1	1	8	9	2	2	0.5	2	50	54	253	259	303	313
423	59	142	HSN	1	59_HSN_1_n	26	29	89	80	1	1	8	8	1	1	1	2	95	82	443	376	538	458
424	60	2	HSN	1	60_HSN_1_n	22	25	72	85	2	2	10	11	1	1	1.5	2.5	94	86	523	517	617	603
425	61	158	HSN	1	61_HSN_1_n	25	23	64	77	2	2	10	13	1	1	2	3	120	108	493	529	613	637
426	62	117	HSN	1	62_HSN_1_n	33	34	98	104	3	3	16	14	2	1	0	0	186	165	1052	900	1238	1065
427	63	146	HSN	1	63_HSN_1_n	31	31	69	78	2	2	9	10	2	2	1	0	113	154	357	519	470	673
428	64	161	HSN	1	64_HSN_1_n	24	24	71	84	3	2	13	14	1	2	1	1	82	92	482	579	564	671
429	65	201	HSN	1	65_HSN_1_n	21	22	87	85	1	2	8	6	1	1	1	0.5	112	109	456	471	568	580
430	66	169	HSN	1	66_HSN_1_n	39	27	73	79	3	3	15	18	2	2	0.5	1	179	229	697	850	876	1079
431	67	186	HSN	1	67_HSN_1_n	25	30	83	81	2	3	12	16	1	2	2	3	95	147	616	1001	711	1148
432	68	17	HSN	1	68_HSN_1_n	12	13	74	86	1	1	7	7	2	2	2	1	60	80	284	372	344	452
433	69	6	HSN	1	69_HSN_1_n	28	21	70	84	3	2	12	9	2	2	1.5	1	166	129	699	518	865	647
434	70	195	HSN	1	70_HSN_1_n	17	23	51	75	1	2	8	10	2	2	2.5	1	62	122	204	505	266	627
435	71	129	HSN	1	71_HSN_1_n	25	25	71	70	3	4	13	13	1	1	3	3	134	182	753	819	887	1001
436	72	133	HSN	1	72_HSN_1_n	27	23	70	72	1	1	8	8	1	1	2	2.5	115	95	357	303	472	398
437	73	124	HSN	1	73_HSN_1_n	22	21	81	85	3	2	14	12	2	1	0	0	95	119	573	603	668	722
438	74	137	HSN	1	74_HSN_1_n	27	19	88	99	3	3	17	17	2	2	0	0.5	117	143	545	887	662	1030
439	75	91	HSN	1	75_HSN_1_n	26	26	99	92	3	3	14	14	2	1	1	1	156	129	863	731	1019	860
440	76	220	HSN	1	76_HSN_1_n	24	25	73	76	3	2	15	13	3	2	2	1	145	125	689	640	834	765
441	77	86	HSN	1	77_HSN_1_n	22	24	71	88	1	3	8	11	2	2	1	1	100	132	357	544	457	676
442	78	245	HSN	1	78_HSN_1_n	29	22	90	95	3	2	14	11	2	2	0	0	171	95	746	501	917	596
443	79	170	HSN	1	79_HSN_1_n	29	31	71	80	3	3	15	12	2	2	2.5	2	171	206	788	770	959	976
444	80	147	HSN	1	80_HSN_1_n	24	22	67	71	2	2	11	11	2	2	0.5	1	123	117	429	411	552	528
445	81	10	HSN	1	81_HSN_1_n	21	23	88	73	3	3	15	16.5	2	2	0.5	0.5	159	213	755	989	914	1202
446	82	166	HSN	1	82_HSN_1_n	24	24	98	102	2	2	10	12	2	2	1	0.5	89	100	444	553	533	653
447	83	89	HSN	1	83_HSN_1_n	27	26	95	77	2	2	11	10	1	1	0.5	2	204	140	863	587	1067	727
448	84	28	HSN	1	84_HSN_1_n	12	13	65	76	1	2	6	6	1	1	2	1	82	120	256	430	338	550
449	85	178	HSN	1	85_HSN_1_n	27	26	72	68	2	2	11	11	1	2	1.5	2.5	144	140	579	554	723	694
450	86	99	HSN	1	86_HSN_1_n	25	26	82	86	2	3	10	14	2	2	1	2	128	179	569	941	697	1120
451	87	198	HSN	1	87_HSN_1_n	25	26	77	75	2	2	11	12	2	2	2	1.5	128	140	525	529	653	669
452	88	219	HSN	1	88_HSN_1_n	25	25	77	84	2	2	13	10	2	2	1.5	1	168	149	657	528	825	677
453	89	189	HSN	1	89_HSN_1_n	31	31	68	69	2	3	11	14	2	2	2.5	2.5	77	124	383	555	460	679
454	90	126	HSN	1	90_HSN_1_n	23	21	92	92	2	2	11	11	2	2	1	0.5	110	103	631	583	741	686
455	91	96	HSN	1	91_HSN_1_n	19	21	76	71	2	2	13	11	2	1	0.5	1	127	101	602	488	729	589
456	92	71	HSN	1	92_HSN_1_n	26	24	66	65	2	2	11	13	2	1	2	1.5	131	136	511	468	642	604
457	93	11	HSN	1	93_HSN_1_n	27	27	67	65	2	2	13	13	1	2	1.5	3	124	135	534	575	658	710
458	94	217	HSN	1	94_HSN_1_n	12	22	65	99	1	3	9	13	2	2	0	0	40	166	212	714	252	880
459	95	250	HSN	1	95_HSN_1_n	27	27	97	102	3	2	13	14	2	2	0	0	173	202	924	1077	1097	1279
460	96	239	HSN	1	96_HSN_1_n	29	30	58	64	2	2	12	11	2	2	2	2	127	132	511	481	638	613
461	97	127	HSN	1	97_HSN_1_n	26	26	85	86	4	3	14	15	2	2	1	2	115	117	600	622	715	739
462	98	176	HSN	1	98_HSN_1_n	29	33	73	74	2	4	13	19	2	3	2.5	2	96	281	501	1108	597	1389
463	99	157	HSN	1	99_HSN_1_n	38	39	66	72	3	3	15	14	2	2	2.5	3	214	257	777	771	991	1028
464	100	218	HSN	1	100_HSN_1_n	23	27	81	80	2	2	10	10	2	2	1	0.5	74	103	380	478	454	581
465	101	13	HSN	1	101_HSN_1_n	25	22	73	78	2	2	10	10	2	2	0.5	1	125	106	485	524	610	630
466	102		HSN	1	102_HSN_1_n	29	29	79	64	2	2	11	11	2	2	2	2	109	138	522	610	631	748
467	103		HSN	1	103_HSN_1_n	28	28	79	86	3	3	11	11	2	2	1	0	156	166	655	686	811	852
468	104		HSN	1	104_HSN_1_n	28	NA	80	NA	3	NA	14	NA	2	NA	0	NA	239	NA	1138	NA	1377	NA
469	105		HSN	1	105_HSN_1_n	24	20	79	72	2	2	12	11	2	2	0	0.5	200	147	694	541	894	688
470	106		HSN	1	106_HSN_1_n	17	17	60	60	3	5	17	19	2	2	0	0	176	228	742	825	918	1053
471	107		HSN	1	107_HSN_1_n	35	37	77	78	3	3	11	10	2	2	0	0	194	184	644	553	838	737
472	108		HSN	1	108_HSN_1_n	20	19	52	49	3	2	12	9	2	2	0.5	0	114	91	477	380	591	471
473	109		HSN	1	109_HSN_1_n		NA	NA	NA	NA	NA	NA	NA	NA	NA	NA	NA	NA	NA	NA	NA	NA	NA
474	110		HSN	1	110_HSN_1_n		NA	NA	NA	NA	NA	NA	NA	NA	NA	NA	NA	NA	NA	NA	NA	NA	NA
475	1	230	HSN	2	1_HSN_2_n	20	19	69	64	2	2	10	10	1	1	0	0	100	81	298	255	398	336
476	2	211	HSN	2	2_HSN_2_n	19	19	73	70	2	2	10	10	1	1	0	0	141	130	388	378	529	508
477	3	214	HSN	2	3_HSN_2_n	30	31	76	83	1	1	9	8.5	2	1	2	0	124	125	374	369	498	494
478	4	164	HSN	2	4_HSN_2_n	25	23	75	71	2	1	10	8	2	2	0	0	143	95	413	249	556	344
479	5	208	HSN	2	5_HSN_2_n	33	24	83	80	3	2	12	10	1	1	1	0.5	135	124	503	440	638	564
480	6	87	HSN	2	6_HSN_2_n	32	41	68	68	3	3	12	13	2	2	0	0	119	181	423	556	542	737
481	6	87	HSN	2	6_HSN_2_y	28	30	72	77	2	2	9	12	2	2	1	0	102	103	344	424	446	527
482	7	224	HSN	2	7_HSN_2_n	22	23	68	70	3	3	12	11	3	2	0	0	121	113	354	347	475	460
483	8	209	HSN	2	8_HSN_2_n	26	28	55	59	1	1	9	9	2	2	0.5	0.5	108	133	264	293	372	426
484	9	227	HSN	2	9_HSN_2_n	13	11	62	65	1	1	7.5	7	2	1	0	0	40	59	143	170	183	229
485	10	151	HSN	2	10_HSN_2_n	23	22	95	87	1	1	7	8	1	2	1	0	111	93	374	293	485	386
486	11	159	HSN	2	11_HSN_2_n	28	26	82	73	2	2	10	8	1	1	0	0.5	122	106	421	401	543	507
487	12	9	HSN	2	12_HSN_2_n	24	28	70	80	1	1	8	8.5	2	1	0	1	99	130	261	227	360	357
488	13	123	HSN	2	13_HSN_2_n	15	18	48	62	1	1	7.5	8	2	2	0	0	34	86	75	191	109	277
489	14	139	HSN	2	14_HSN_2_n	17	11	75	46	2	1	9	6.5	2	2	0	0	130	22	366	59	496	81
490	15	234	HSN	2	15_HSN_2_n	31	29	70	70	3	2	13	11	1	2	0	0	143	163	508	444	651	607
491	15	234	HSN	2	15_HSN_2_y	26	24	80	88	3	2	15	10	1	1	0	2	35	108	506	415	541	523
492	16	136	HSN	2	16_HSN_2_n	35	33	71	71	3	4	13.5	15	1	1	0	0	144	135	492	519	636	654
493	17	14	HSN	2	17_HSN_2_n	43	29	85	81	2	2	9.5	10	1	1	1	3	112	123	411	438	523	561
494	17	14	HSN	2	17_HSN_2_y	31	28	75	72	2	2	8	10	1	1	3	1	67	89	264	346	331	435
495	18	187	HSN	2	18_HSN_2_n	24	30	70	66	2	3	9	13	1	2	0	0	106	130	287	390	393	520
496	19	100	HSN	2	19_HSN_2_n	27	29	78	78	1	1	9	8	2	1	0	0	129	126	420	398	549	524
497	20	212	HSN	2	20_HSN_2_n	14	13	60	53	3	2	11	9	2	2	0	0	117	74	505	300	622	374
498	21	121	HSN	2	21_HSN_2_n	27	35	93	83	1	1	8.5	8	2	2	0	0.5	137	73	409	297	546	370
499	22	225	HSN	2	22_HSN_2_n	33	31	67	67	3	3	13	13.5	1	2	0	0	167	166	469	517	636	683
500	22	225	HSN	2	22_HSN_2_y	23	30	73	73	3	4	11	14	1	1	0	0	118	150	396	474	514	624
501	23	128	HSN	2	23_HSN_2_n	23	23	67	63	2	3	10	10	2	2	0	0	108	112	328	322	436	434
502	24	248	HSN	2	24_HSN_2_n	28	27	82	81	3	3	12	11	2	1	2	0	262	313	765	811	1027	1124
503	25	215	HSN	2	25_HSN_2_n	20	NA	51	NA	1	NA	7.5	NA	2	NA	0	NA	38	NA	106	NA	144	#VALUE!
504	26	108	HSN	2	26_HSN_2_n	22	26	82	75	3	1	11.5	8	1	2	0	0	203	149	561	342	764	491
505	27	205	HSN	2	27_HSN_2_n	21	22	75	76	3	3	13.5	11	2	2	0	0	232	204	651	605	883	809
506	28	141	HSN	2	28_HSN_2_n	37	33	76	70	3	1	11	8	1	1	2	2	151	129	396	299	547	428
507	29	233	HSN	2	29_HSN_2_n	20	24	73	80	2	2	9	8	1	1	0	0	93	388	317	109	410	497
508	30	90	HSN	2	30_HSN_2_n	30	34	76	83	2	2	11	10.5	2	1	0	0	173	221	494	598	667	819
509	31	184	HSN	2	31_HSN_2_n	25	29	74	76	2	2	10	9.5	2	1	3	2	108	119	404	431	512	550
510	32	191	HSN	2	32_HSN_2_n	21	19	60	50	1	1	8	7.5	2	2	0	0	91	15	264	121	355	136
511	33	155	HSN	2	33_HSN_2_n	29	29	75	75	3	3	14	13	2	2	1	1	179	190	581	526	760	716
512	34	104	HSN	2	34_HSN_2_n	32	32	78	69	1	1	8	8	1	1	0	0	93	140	255	369	348	509
513	35	97	HSN	2	35_HSN_2_n	21	22	86	101	2	2	12	10	2	1	3	0.5	123	165	552	581	675	746
514	36	109	HSN	2	36_HSN_2_n	29	27	78	81	2	2	10	10	2	2	2	0	113	171	373	390	486	561
515	37	92	HSN	2	37_HSN_2_n	30	28	91	81	2	2	12	9	1	2	0	0.5	154	110	487	335	641	445
516	38	172	HSN	2	38_HSN_2_n	17	17	77	77	1	1	8	7	2.5	2	0	0	42	101	174	231	216	332
517	39	118	HSN	2	39_HSN_2_n	32	32	64	64	1	1	8	8	1.5	1.5	0	2	93	68	235	225	328	293
518	40	134	HSN	2	40_HSN_2_n	32	27	72	62	1	1	8	8	1	2	0	0	72	59	292	207	364	266
519	41	113	HSN	2	41_HSN_2_n	34	31	72	60	1	1	8.5	8	1.5	1.5	0	0.5	105	100	349	273	454	373
520	42	156	HSN	2	42_HSN_2_n	22	22	76	74	3	3	10.5	10	1	2	0	0.5	209	162	594	425	803	587
521	43	150	HSN	2	43_HSN_2_n	26	32	81	78	2	2	10	10.5	1	1	0.5	2	138	154	406	466	544	620
522	44	180	HSN	2	44_HSN_2_n	24	29	79	80	3	2	9	10	1	1	0	0	114	132	388	369	502	501
523	45	240	HSN	2	45_HSN_2_n	32	30	59	67	2	2	11	10	1.5	1	2	1	124	108	336	310	460	418
524	46	82	HSN	2	46_HSN_2_n	29	26	75	76	1	1	8.5	8.5	1.5	1	0	0	97	97	280	300	377	397
525	47	207	HSN	2	47_HSN_2_n	19	29	79	92	2	3	9	14	2	2.5	0	1.5	62	113	276	537	338	650
526	48	229	HSN	2	48_HSN_2_n	28	29	88	85	3	3	12.5	14.5	1	1	0.5	0	164	131	593	524	757	655
527	49	138	HSN	2	49_HSN_2_n	23	26	82	84	1	2	8	9	2	2	0.5	0	166	179	481	532	647	711
528	50	85	HSN	2	50_HSN_2_n	16	16	47	41	1	1	7	6.5	2	2	0	0	46	27	114	73	160	100
529	51	223	HSN	2	51_HSN_2_n	23	25	66	57	1	3	8.5	11.5	1.5	2	0.5	1	130	130	336	368	466	498
530	52	202	HSN	2	52_HSN_2_n	34	32	75	66	4	3	10.5	12	1.5	1.5	0	0	114	85	353	227	467	312
531	53	171	HSN	2	53_HSN_2_n	30	30	74	75	2	3	11	11	1	2	0	0	167	180	473	427	640	607
532	53	171	HSN	2	53_HSN_2_y	32	26	76	78	2	3	10	13	1	1	0	0	147	147	486	535	633	682
533	54	116	HSN	2	54_HSN_2_n	27	15	71	52	3	1	12	7	2	2	0	0	93	40	364	122	457	162
534	55	183	HSN	2	55_HSN_2_n	23	22	80	88	3	2	13.5	10	1	1	3	1	122	150	562	566	684	716
535	56	210	HSN	2	56_HSN_2_n	31	24	86	79	3	2	9.5	8	1	1	1	1	141	77	419	283	560	360
536	57	200	HSN	2	57_HSN_2_n	22	24	71	70	1	1	8	8	2	1.5	0	0	139	123	349	348	488	471
537	58	77	HSN	2	58_HSN_2_n	13	14	57	53	1	1	7	7	1.5	1.5	0	0	42	51	149	143	191	194
538	59	142	HSN	2	59_HSN_2_n	26	26	58	65	1	1	8	8	1.5	1	0	0	100	118	261	297	361	415
539	60	2	HSN	2	60_HSN_2_n	24	26	77	76	2	3	10	12	1.5	2.5	0	0	193	207	615	685	808	892
540	61	158	HSN	2	61_HSN_2_n	25	24	78	76	2	2	8.5	9.5	2	1	1	3	140	141	428	395	568	536
541	62	117	HSN	2	62_HSN_2_n	36	39	87	91	3	3	13	13.5	2	1	0	0	150	180	531	600	681	780
542	63	146	HSN	2	63_HSN_2_n	22	25	71	75	1	1	7	8	2	2	0	0	70	92	200	259	270	351
543	64	161	HSN	2	64_HSN_2_n	34	33	88	84	2	3	11	10.5	1	1.5	0	0	192	213	648	648	840	861
544	65	201	HSN	2	65_HSN_2_n	19	22	65	68	1	1	7.5	8	2	1.5	0.5	0	84	110	225	278	309	388
545	66	169	HSN	2	66_HSN_2_n	32	25	71	81	3	2	13	11	2	2	0.5	0	153	183	472	485	625	668
546	67	186	HSN	2	67_HSN_2_n	21	25	70	79	1	2	7.5	9	1	2	0	0	102	116	314	434	416	550
547	68	17	HSN	2	68_HSN_2_n	19	12	67	66	1	1	7	6	2	1.5	0	0	80	47	258	158	338	205
548	69	6	HSN	2	69_HSN_2_n	20	19	65	55	1	2	7	7.5	1.5	2	0	1.5	119	145	278	323	397	468
549	70	195	HSN	2	70_HSN_2_n	19	NA	70	NA	1	NA	8	NA	2	NA	0	NA	119	NA	298	NA	417	#VALUE!
550	71	129	HSN	2	71_HSN_2_n	20	20	75	85	2	3	11	12	1	1	0	0	192	257	600	748	792	1005
551	72	133	HSN	2	72_HSN_2_n	32	33	86	84	2	2	9.5	11	1	1	0	2	147	136	396	430	543	566
552	73	124	HSN	2	73_HSN_2_n	19	15	52	86	3	3	9	10	2	1.5	0	0	21	137	120	468	141	605
553	74	137	HSN	2	74_HSN_2_n	30	32	78	76	3	3	12	12	1.5	2	0	0	92	97	365	374	457	471
554	75	91	HSN	2	75_HSN_2_n	23	29	90	87	2	1	10.5	8.5	1	1	0.5	0.5	124	120	457	389	581	509
555	76	220	HSN	2	76_HSN_2_n	25	26	78	83	3	3	10.5	10	2	2	1	0	156	134	483	451	639	585
556	77	86	HSN	2	77_HSN_2_n	27	16	70	47	1	1	8	6.5	2	2	0.5	0	145	36	347	75	492	111
557	78	245	HSN	2	78_HSN_2_n	27	25	85	80	2	3	10.5	11.5	1	2	0	0	135	141	441	431	576	572
558	79	170	HSN	2	79_HSN_2_n	27	21	74	59	1	1	8	8	3	3	0	0	93	65	254	189	347	254
559	80	147	HSN	2	80_HSN_2_n	16	14	66	58	1	1	9	8	1	1	0	0	87	58	240	163	327	221
560	81	10	HSN	2	81_HSN_2_n	26	24	79	80	1	2	8.5	11	1.5	1	0	0	103	142	353	498	456	640
561	82	166	HSN	2	82_HSN_2_n	28	29	86	90	2	3	8.5	11	1	2	1	1	147	162	411	486	558	648
562	83	89	HSN	2	83_HSN_2_n	19	22	92	89	2	3	8.5	8.5	1	2	0	1	170	154	539	442	709	596
563	84	28	HSN	2	84_HSN_2_n	26	28	56	55	1	1	6	6.5	1	1	0	0	70	58	205	154	275	212
564	85	178	HSN	2	85_HSN_2_n	20	18	55	56	1	1	8	7	2	2	0	0	54	37	174	117	228	154
565	86	99	HSN	2	86_HSN_2_n	27	27	75	81	2	2	10	10	1	2	0	0	172	178	522	492	694	670
566	86	99	HSN	2	86_HSN_2_y	29	28	76	69	1	3	8.5	13	3	3	2	2	148	237	374	629	522	866
567	87	198	HSN	2	87_HSN_2_n	24	26	60	70	1	1	8	8	2	2	0	0	87	135	242	310	329	445
568	88	219	HSN	2	88_HSN_2_n	23	25	77	72	2	1	8	8	2	2	0	0	137	148	375	388	512	536
569	89	189	HSN	2	89_HSN_2_n	31	24	77	56	1	1	9	8	2	2	0	1	108	33	317	112	425	145
570	90	126	HSN	2	90_HSN_2_n	22	22	85	85	2	1	9	8	2	1	0.5	0.5	77	112	359	464	436	576
571	91	96	HSN	2	91_HSN_2_n	16	24	86	73	3	1	11	8	2	2	0	0	131	95	448	330	579	425
572	92	71	HSN	2	92_HSN_2_n	25	23	68	56	1	1	8.5	8	3	3	0	0	101	79	294	225	395	304
573	93	11	HSN	2	93_HSN_2_n	NA	NA	NA	NA	NA	NA	NA	NA	NA	NA	NA	NA	NA	NA	NA	NA	#VALUE!	#VALUE!
574	94	217	HSN	2	94_HSN_2_n	NA	NA	NA	NA	NA	NA	NA	NA	NA	NA	NA	NA	NA	NA	NA	NA	#VALUE!	#VALUE!
575	95	250	HSN	2	95_HSN_2_n	NA	NA	NA	NA	NA	NA	NA	NA	NA	NA	NA	NA	NA	NA	NA	NA	#VALUE!	#VALUE!
576	96	239	HSN	2	96_HSN_2_n	NA	NA	NA	NA	NA	NA	NA	NA	NA	NA	NA	NA	NA	NA	NA	NA	#VALUE!	#VALUE!
577	97	127	HSN	2	97_HSN_2_n	NA	NA	NA	NA	NA	NA	NA	NA	NA	NA	NA	NA	NA	NA	NA	NA	#VALUE!	#VALUE!
578	98	176	HSN	2	98_HSN_2_n	NA	NA	NA	NA	NA	NA	NA	NA	NA	NA	NA	NA	NA	NA	NA	NA	#VALUE!	#VALUE!
579	99	157	HSN	2	99_HSN_2_n	NA	NA	NA	NA	NA	NA	NA	NA	NA	NA	NA	NA	NA	NA	NA	NA	#VALUE!	#VALUE!
580	100	218	HSN	2	100_HSN_2_n	NA	NA	NA	NA	NA	NA	NA	NA	NA	NA	NA	NA	NA	NA	NA	NA	#VALUE!	#VALUE!
581	101	13	HSN	2	101_HSN_2_n	NA	NA	NA	NA	NA	NA	NA	NA	NA	NA	NA	NA	NA	NA	NA	NA	#VALUE!	#VALUE!
582	102		HSN	2	102_HSN_2_n	29	35	71	79	1	3	8	12	2	1	0	0.5	127	222	326	593	453	815
583	103		HSN	2	103_HSN_2_n	26	27	69	71	1	1	8	8	1.5	1.5	0	0	105	101	294	307	399	408
584	103		HSN	2	103_HSN_2_y	28	27	71	64	1	1	8.5	8	2	4	0	0	104	82	289	241	393	323
585	104		HSN	2	104_HSN_2_n	21	28	80	80	2	2	7	9	2	1	0	0	141	160	514	633	655	793
586	105		HSN	2	105_HSN_2_n	24	25	71	72	3	3	15	15	2.5	2	0	0	198	164	631	540	829	704
587	106		HSN	2	106_HSN_2_n	20	21	55	58	3	4	16	20	2.5	3	0	0	174	210	498	668	672	878
588	107		HSN	2	107_HSN_2_n	40	35	76	75	2	2	12	11.5	3	2	0	0	155	140	412	371	567	511
589	108		HSN	2	108_HSN_2_n	17	28	49	56	1	1	7	8	2	2	0	0	35	97	139	220	174	317
590	109		HSN	2	109_HSN_2_n	29	24	59	55	2	2	8.5	8	2	2	0	0	109	70	266	231	375	301
591	110		HSN	2	110_HSN_2_n	25	22	77	68	1	1	8.5	8	2	3	0	0	110	78	353	233	463	311
592	1	230	HSN	3	1_HSN_3_n	20	18	86	80	3	3	13	13	1	1	0	0.5	121	98	483	444	604	542
593	2	211	HSN	3	2_HSN_3_n	19	19	80	85	3	2	9	11	1	1	2	0	135	157	433	485	568	642
594	3	214	HSN	3	3_HSN_3_n	28	24	88	92	4	3	14	12	1	1	0.5	0	191	165	827	704	1018	869
595	4	164	HSN	3	4_HSN_3_n	21	22	84	89	3	3	13.5	14	2	1	1	0	196	227	754	856	950	1083
596	5	208	HSN	3	5_HSN_3_n	20	27	82	91	4	4	14	14.5	1	1	1	0.5	142	167	696	724	838	891
597	6	87	HSN	3	6_HSN_3_n	26	26	78	78	2	2	11	11	1	1	0	0	111	112	483	516	594	628
598	7	224	HSN	3	7_HSN_3_n	18	19	82	83	2	2	13	14.5	1	1	0	0	118	105	502	482	620	587
599	8	209	HSN	3	8_HSN_3_n	20	22	77	71	1	2	10	11	1	1	0	0	124	145	459	484	583	629
600	9	227	HSN	3	9_HSN_3_n	14	18	83	92	1	2	8	11	1	1	0	0	117	147	389	496	506	643
601	10	151	HSN	3	10_HSN_3_n	22	24	91	92	2	2	10	11	1	1	0	0	194	243	771	968	965	1211
602	11	159	HSN	3	11_HSN_3_n	19	23	85	88	3	3	13.5	14.5	1	1	0	0	144	197	732	862	876	1059
603	12	9	HSN	3	12_HSN_3_n	29	27	81	81	3	3	13	10	1	1	0	0	219	180	656	537	875	717
604	13	123	HSN	3	13_HSN_3_n	18	17	69	63	2	2	10	9	1	2	0	0	124	114	359	304	483	418
605	14	139	HSN	3	14_HSN_3_n	21	18	72	76	3	2	11	9.5	2	2	1	0	179	157	651	525	830	682
606	15	234	HSN	3	15_HSN_3_n	21	18	95	83	3	2	14	14	1	1	0	1	137	112	710	535	847	647
607	16	136	HSN	3	16_HSN_3_n	24	22	89	91	3	3	12.5	12.5	1	1	0	0	125	122	594	570	719	692
608	17	14	HSN	3	17_HSN_3_n	29	26	82	90	3	3	11.5	14	1	1	1	0.5	94	120	563	650	657	770
609	18	187	HSN	3	18_HSN_3_n	23	24	82	89	3	3	11	12	1	1	0	0	131	136	475	504	606	640
610	19	100	HSN	3	19_HSN_3_n	27	27	83	89	3	2	12	12	1	2	0	0	144	159	647	696	791	855
611	20	212	HSN	3	20_HSN_3_n	16	15	67	71	2	3	11	12	2	1.5	0	0	110	138	486	602	596	740
612	21	121	HSN	3	21_HSN_3_n	24	25	97	96	2	1	9	9	1	1	0	0	129	160	586	547	715	707
613	22	225	HSN	3	22_HSN_3_n	22	29	81	76	1	4	23	15	1	1	0	0	225	266	701	1015	926	1281
614	23	128	HSN	3	23_HSN_3_n	23	22	77	78	2	2	10	11	1	1	0	0	141	144	539	553	680	697
615	24	248	HSN	3	24_HSN_3_n	24	23	85	80	1	2	8	9	1	1	0.5	2	105	103	463	470	568	573
616	25	215	HSN	3	25_HSN_3_n	17	NA	82	NA	1	NA	9	NA	1	NA	0	NA	108	NA	392	NA	500	NA
617	26	108	HSN	3	26_HSN_3_n	19	20	85	91	3	2	11	10.5	1	1	0	0	167	176	674	654	841	830
618	27	205	HSN	3	27_HSN_3_n	18	18	85	90	3	3	15	16	1	1	0	0	212	223	876	907	1088	1130
619	28	141	HSN	3	28_HSN_3_n	20	30	86	85	1	2	8	10	1	1	0	0	73	95	297	414	370	509
620	29	233	HSN	3	29_HSN_3_n	23	22	81	90	4	3	15	11	1	1	0	0	141	146	707	622	848	768
621	30	90	HSN	3	30_HSN_3_n	36	34	83	86	3	3	13	14	1	1	1.5	0	195	228	745	808	940	1036
622	31	184	HSN	3	31_HSN_3_n	21	20	79	67	3	3	11	11	1	1	2	3	207	123	567	426	774	549
623	32	191	HSN	3	32_HSN_3_n	21	17	68	60	2	1	9	8	1	2	0.5	0	138	76	413	240	551	316
624	33	155	HSN	3	33_HSN_3_n	25	23	90	86	2	2	11	9.8	1	1	0	0	98	101	498	518	596	619
625	34	104	HSN	3	34_HSN_3_n	23	26	89	78	1	1	8	8	1	1	0	0.5	99	86	411	424	510	510
626	35	97	HSN	3	35_HSN_3_n	26	18	107	104	2	2	12	10	1	1	0	2	167	99	900	660	1067	759
627	36	109	HSN	3	36_HSN_3_n	24	20	112	100	3	2	12	9.5	1	1	0	0	149	91	699	455	848	546
628	37	92	HSN	3	37_HSN_3_n	26	23	95	95	2	2	10.5	9	1	1	1	2	133	117	625	523	758	640
629	38	172	HSN	3	38_HSN_3_n	20	21	96	95	3	2	10	9	1.5	1.5	0.5	0	148	144	578	540	726	684
630	39	118	HSN	3	39_HSN_3_n	28	27	82	83	2	3	8	12	1	1	3	1	143	138	511	707	654	845
631	40	134	HSN	3	40_HSN_3_n	27	26	88	82	3	2	11	11	1	1	0.5	0.5	197	175	758	638	955	813
632	41	113	HSN	3	41_HSN_3_n	33	29	84	81	3	2	12	10	2	1	0.5	1	240	167	850	661	1090	828
633	42	156	HSN	3	42_HSN_3_n	18	18	88	86	2	2	10	8.5	1	1.5	0	0	138	124	629	512	767	636
634	43	150	HSN	3	43_HSN_3_n	20	17	81	73	1	1	7	8	2	2	1	0.5	124	189	484	814	608	1003
635	44	180	HSN	3	44_HSN_3_n	23	22	88	90	2	3	9.5	10.5	1	1	0	0.5	155	143	566	610	721	753
636	45	240	HSN	3	45_HSN_3_n	22	25	68	67	1	1	9	7.5	1	1	1	0.5	100	124	334	455	434	579
637	46	82	HSN	3	46_HSN_3_n	25	21	80	86	4	2	13	9	1	1	0	0	179	139	673	470	852	609
638	47	207	HSN	3	47_HSN_3_n	19	24	91	92	4	4	16	14	1	1	1	1	227	170	1066	915	1293	1085
639	48	229	HSN	3	48_HSN_3_n	23	25	95	88	4	2	18	9	1	1	0	0	282	227	1442	746	1724	973
640	49	138	HSN	3	49_HSN_3_n	26	22	95	92	4	2	15	15	1	1	0	0	312	297	1297	1198	1609	1495
641	50	85	HSN	3	50_HSN_3_n	21	22	65	72	2	3	10	11	2	1	0	0	139	156	414	531	553	687
642	51	223	HSN	3	51_HSN_3_n	24	24	73	76	1	1	9	8	1	1	0	0	143	145	553	567	696	712
643	52	202	HSN	3	52_HSN_3_n	26	25	81	82	3	3	13	14	1	1	0	0	96	113	493	508	589	621
644	53	171	HSN	3	53_HSN_3_n	24	20	83	72	3	2	15	12	1	1	0	2	204	141	901	589	1105	730
645	54	116	HSN	3	54_HSN_3_n	32	27	89	84	1	1	9	8	2	1	0	0	220	155	791	527	1011	682
646	55	183	HSN	3	55_HSN_3_n	25	26	106	104	3	3	14	14	1	1	1	0.5	195	251	1232	1395	1427	1646
647	56	210	HSN	3	56_HSN_3_n	23	25	81	93	3	3	13	14	1	2	0.5	0.5	125	186	578	812	703	998
648	57	200	HSN	3	57_HSN_3_n	23	19	95	88	1	1	8	8	1	1	0	0	175	127	618	505	793	632
649	58	77	HSN	3	58_HSN_3_n	15	15	72	69	1	1	8	10	1	1	0	0	87	83	316	297	403	380
650	59	142	HSN	3	59_HSN_3_n	31	34	89	89	2	3	10	11	1	1	2	0	198	231	779	840	977	1071
651	60	2	HSN	3	60_HSN_3_n	26	23	96	88	1	1	9	7.5	1	1	0	0	187	137	766	606	953	743
652	61	158	HSN	3	61_HSN_3_n	22	21	97	97	1	1	8	11	1	2	0	0	169	155	699	734	868	889
653	62	117	HSN	3	62_HSN_3_n	31	31	107	99	3	2	10.5	12	1	1	0	0	205	135	894	686	1099	821
654	63	146	HSN	3	63_HSN_3_n	23	24	93	93	2	2	9	9	1.5	1	0	0	165	157	642	594	807	751
655	64	161	HSN	3	64_HSN_3_n	26	28	96	98	2	2	11	10	1	1	0	0	162	172	776	787	938	959
656	65	201	HSN	3	65_HSN_3_n	20	21	76	79	1	1	8	8	1	1	0	0	117	114	438	429	555	543
657	66	169	HSN	3	66_HSN_3_n	25	24	88	95	2	3	12	11.5	1	1	0	0	190	194	694	721	884	915
658	67	186	HSN	3	67_HSN_3_n	23	23	78	85	3	3	10.5	12	1	1	0	0	148	146	750	764	898	910
659	68	17	HSN	3	68_HSN_3_n	16	15	87	72	1	1	7	8	1	2	0	0.5	177	145	567	490	744	635
660	69	6	HSN	3	69_HSN_3_n	21	21	68	72	1	1	8	7	1	1	0	0	118	98	425	357	543	455
661	70	195	HSN	3	70_HSN_3_n	21	22	84	85	3	2	10.5	8.5	1	1	0	0.5	141	150	635	675	776	825
662	71	129	HSN	3	71_HSN_3_n	22	20	94	93	3	3	11	11	1	1	0.5	0.5	286	227	1097	1021	1383	1248
663	72	133	HSN	3	72_HSN_3_n	29	32	100	98	3	3	11	14	1	1	0.5	0	205	243	795	987	1000	1230
664	73	124	HSN	3	73_HSN_3_n	22	24	103	104	4	3	16	13	1	1	0	0	293	257	1227	920	1520	1177
665	74	137	HSN	3	74_HSN_3_n	24	22	82	88	3	3	13	11.5	1	1	0	0	133	122	600	563	733	685
666	75	91	HSN	3	75_HSN_3_n	26	26	99	97	3	1	12	9	1	1	0	2	217	127	978	659	1195	786
667	76	220	HSN	3	76_HSN_3_n	25	22	86	84	3	3	14	13	1	1	0	0	227	212	1002	875	1229	1087
668	77	86	HSN	3	77_HSN_3_n	22	24	81	85	1	1	8	8	1	1	0	0	222	198	672	625	894	823
669	78	245	HSN	3	78_HSN_3_n	25	23	96	101	2	2	9.5	9	1	1	0	0	140	149	733	665	873	814
670	79	170	HSN	3	79_HSN_3_n	26	27	93	101	2	1	9	10	1	1.5	0	0.5	152	169	826	855	978	1024
671	80	147	HSN	3	80_HSN_3_n	18	17	81	85	2	2	9	9	1	1	0	0	130	135	564	563	694	698
672	81	10	HSN	3	81_HSN_3_n	23	23	91	90	3	2	10.5	11	1	1	1	0.5	145	131	768	662	913	793
673	82	166	HSN	3	82_HSN_3_n	22	24	95	104	2	3	10	12.5	1	1	0.5	2	175	150	706	780	881	930
674	83	89	HSN	3	83_HSN_3_n	29	26	86	99	3	2	11.5	9.5	1	1	0	0.5	199	234	911	865	1110	1099
675	84	28	HSN	3	84_HSN_3_n	17	17	82	75	1	1	8	8	1.5	1	0	0	89	89	391	348	480	437
676	85	178	HSN	3	85_HSN_3_n	NA	NA	NA	NA	NA	NA	NA	NA	NA	NA	NA	NA	NA	NA	NA	NA	NA	NA
677	86	99	HSN	3	86_HSN_3_n	NA	NA	NA	NA	NA	NA	NA	NA	NA	NA	NA	NA	NA	NA	NA	NA	NA	NA
678	87	198	HSN	3	87_HSN_3_n	NA	NA	NA	NA	NA	NA	NA	NA	NA	NA	NA	NA	NA	NA	NA	NA	NA	NA
679	88	219	HSN	3	88_HSN_3_n	NA	NA	NA	NA	NA	NA	NA	NA	NA	NA	NA	NA	NA	NA	NA	NA	NA	NA
680	89	189	HSN	3	89_HSN_3_n	NA	NA	NA	NA	NA	NA	NA	NA	NA	NA	NA	NA	NA	NA	NA	NA	NA	NA
681	90	126	HSN	3	90_HSN_3_n	NA	NA	NA	NA	NA	NA	NA	NA	NA	NA	NA	NA	NA	NA	NA	NA	NA	NA
682	91	96	HSN	3	91_HSN_3_n	NA	NA	NA	NA	NA	NA	NA	NA	NA	NA	NA	NA	NA	NA	NA	NA	NA	NA
683	92	71	HSN	3	92_HSN_3_n	NA	NA	NA	NA	NA	NA	NA	NA	NA	NA	NA	NA	NA	NA	NA	NA	NA	NA
684	93	11	HSN	3	93_HSN_3_n	NA	NA	NA	NA	NA	NA	NA	NA	NA	NA	NA	NA	NA	NA	NA	NA	NA	NA
685	94	217	HSN	3	94_HSN_3_n	NA	NA	NA	NA	NA	NA	NA	NA	NA	NA	NA	NA	NA	NA	NA	NA	NA	NA
686	95	250	HSN	3	95_HSN_3_n	NA	NA	NA	NA	NA	NA	NA	NA	NA	NA	NA	NA	NA	NA	NA	NA	NA	NA
687	96	239	HSN	3	96_HSN_3_n	NA	NA	NA	NA	NA	NA	NA	NA	NA	NA	NA	NA	NA	NA	NA	NA	NA	NA
688	97	127	HSN	3	97_HSN_3_n	NA	NA	NA	NA	NA	NA	NA	NA	NA	NA	NA	NA	NA	NA	NA	NA	NA	NA
689	98	176	HSN	3	98_HSN_3_n	NA	NA	NA	NA	NA	NA	NA	NA	NA	NA	NA	NA	NA	NA	NA	NA	NA	NA
690	99	157	HSN	3	99_HSN_3_n	NA	NA	NA	NA	NA	NA	NA	NA	NA	NA	NA	NA	NA	NA	NA	NA	NA	NA
691	100	218	HSN	3	100_HSN_3_n	NA	NA	NA	NA	NA	NA	NA	NA	NA	NA	NA	NA	NA	NA	NA	NA	NA	NA
692	101	13	HSN	3	101_HSN_3_n	NA	NA	NA	NA	NA	NA	NA	NA	NA	NA	NA	NA	NA	NA	NA	NA	NA	NA
693	102		HSN	3	102_HSN_3_n	27	32	90	92	3	2	11.5	10.5	1	1	1	1	257	254	909	930	1166	1184
694	103		HSN	3	103_HSN_3_n	25	26	83	90	2	3	8	11	1	2	1	1	192	203	690	838	882	1041
695	104		HSN	3	104_HSN_3_n	24	25	91	91	2	3	9.5	11.5	1	1	0	0.5	286	323	1231	1442	1517	1765
696	105		HSN	3	105_HSN_3_n	NA	NA	NA	NA	NA	NA	NA	NA	NA	NA	NA	NA	NA	NA	NA	NA	NA	NA
697	106		HSN	3	106_HSN_3_n	22	22	67	68	5	4	16.5	18	1	1	0	0	160	169	801	882	961	1051
698	107		HSN	3	107_HSN_3_n	38	40	85	82	2	2	12	11	1.5	2	0	0	200	223	694	752	894	975
699	108		HSN	3	108_HSN_3_n	35	33	79	77	2	2	8	8	1	1	0	0	113	98	500	465	613	563
700	109		HSN	3	109_HSN_3_n	29	32	79	68	2	2	8	8	1	1	0	0	115	106	516	518	631	624
701	110		HSN	3	110_HSN_3_n	25	22	90	87	3	2	11	13	1	1.5	0	0	170	165	703	703	873	868
702	2	211	HSN	3	2_HSN_3_y	20	20	84	95	2	2	12	10.5	1	1	0	1	173	158	707	662	880	820
703	3	214	HSN	3	3_HSN_3_y	23	NA	86	NA	2	NA	11	NA	1	NA	0	NA	137	NA	672	NA	809	NA
704	4	164	HSN	3	4_HSN_3_y	20	NA	75	NA	3	NA	12	NA	2	NA	1	NA	146	NA	638	NA	784	NA
705	5	208	HSN	3	5_HSN_3_y	25	28	95	97	3	3	14	12.5	1	1	0	0.5	138	160	798	843	936	1003
706	6	87	HSN	3	6_HSN_3_y	30	28	80	99	3	3	12	14	1	1	0	0	133	188	660	976	793	1164
707	7	224	HSN	3	7_HSN_3_y	22	21	84	83	3	4	13.5	16	1	1	0	0	162	180	683	708	845	888
708	9	227	HSN	3	9_HSN_3_y	15	18	79	90	2	1	9	9	1	1	0	0	92	138	371	462	463	600
709	10	151	HSN	3	10_HSN_3_y	25	23	94	105	2	2	11	10	1	1	0	0	217	194	849	810	1066	1004
710	11	159	HSN	3	11_HSN_3_y	23	20	88	87	3	3	12	14	1	1	0	0	128	149	679	733	807	882
711	14	139	HSN	3	14_HSN_3_y	25	NA	80	NA	4	NA	14	NA	1	NA	1	NA	270	NA	974	NA	1244	NA
712	15	234	HSN	3	15_HSN_3_y	22	22	85	83	3	3	14	13	1	1	0.5	0	198	178	878	815	1076	993
713	17	14	HSN	3	17_HSN_3_y	29	NA	86	NA	4	NA	17.5	NA	1	NA	0	NA	201	NA	830	NA	1031	NA
714	21	121	HSN	3	21_HSN_3_y	25	29	79	76	2	2	9	10	1	1	1	1	145	122	516	479	661	601
715	23	128	HSN	3	23_HSN_3_y	24	22	73	60	2	2	10	8.5	1	1	1	0	123	74	506	255	629	329
716	24	248	HSN	3	24_HSN_3_y	28	26	83	67	4	2	12	9	2	1	0	0.5	204	134	803	546	1007	680
717	32	191	HSN	3	32_HSN_3_y	16	NA	55	NA	1	NA	8	NA	2	NA	0	NA	67	NA	231	NA	298	NA

## Sheet: Geno list
geno_ID	geno
1	PODI HEENATI::IRGC 36345-1
2	ANDIKULAN::IRGC 7738-1
3	AUS JHARI::IRGC 25833-1
4	NP 125::IRGC 32559-1
5	JAGLI BORO::IRGC 27516-2
6	BAILAM::IRGC 25835-1
7	KARUTHA CHEENEDDI::IRGC 47381-1
8	JC 148::IRGC 9069-2
9	MUTTU SAMBA::IRGC 36333-1
10	LENJA MURALI::IRGC 66815-1
11	MOYNA MOTI::IRGC 66818-1
12	DA 8::IRGC 6422-1
13	HARBHOONDI::IRGC 74744-1
14	KASAPUR::IRGC 74751-1
15	TAK::IRGC 73124-1
16	KALO KUCHI::IRGC 66806-1
17	TEPI BORO::IRGC 27519-1
18	WEDA HEENATI::IRGC 67661-1
19	CHENGRI 2::IRGC 77228-1
20	ASAHI::IRGC 33983-1
21	GUL MURALI::IRGC 66792-1
22	KHADASIYA 3 (STRAW)::IRGC 54072-1
23	IKRA::IRGC 77250-1
24	HASAWI::IRGC 16817-1
25	BAGETAULI::IRGC 61909-1
26	DANGAR::IRGC 76296-1
27	TAK SIAH::IRGC 73126-1
28	KELE BARDHAN::IRGC 34983-1
29	BHADOIA 685::IRGC 6551-1
30	BATHURI::IRGC 25838-1
31	UPRB 56::IRGC 44229-1
32	SURJA MUKHI::IRGC 35166-1
33	MICOCHU::IRGC 25888-1
34	CHUNGUR BALI::IRGC 25855-1
35	BOILAN::IRGC 49022-1
36	DHALA BAGDAR 2::IRGC 77236-1
37	BAWOI::IRGC 34737-1
38	SEENETTI::IRGC 47414-1
39	GARIA::IRGC 25854-1
40	KALIA::IRGC 34699-1
41	DHARIA::IRGC 64773-1
42	MIKOTCHU::IRGC 25893-1
43	LALSAITA::IRGC 43915-1
44	SUFAID 246::IRGC 28303-1
45	JABOR SAIL::IRGC 66831-1
46	ARC 15340::IRGC 42019-1
47	DHOLI BORO::IRGC 27513-2
48	P 660::IRGC 28134-1
49	KANGRO::IRGC 73105-1
50	AUS 439::IRGC 29221-1
51	JUMA::IRGC 66800-1
52	KALA SANI::IRGC 34959-1
53	SANTHI SUFAID 207::IRGC 28212-1
54	FULKATI::IRGC 66783-1
55	TAOTHABI::IRGC 13746-1
56	KAMOZ::IRGC 67019-1
57	IC 27525::IRGC 53989-1
58	ANGALAIS::IRGC 56562-1
59	KELEE::IRGC 66807-1
60	FR13A
61	MOSHUR::IRGC 64789-1
62	GADRA::IRGC 73098-1
63	KOYRA::IRGC 77267-1
64	NCS 160::IRGC 51903-1
65	JHUM SONALICHIKON::IRGC 25874-1
66	SAFED MACAN::IRGC 74775-1
67	URYEE BOOTA::IRGC 74719-1
68	ARC 7229
69	AUS JOTA::IRGC 66767-1
70	ARC 11959::IRGC 21780-1
71	JAMBALI BUSSA::IRGC 73102-1
72	KAL SHONI::IRGC 64780-1
73	HEENBALAWEE::IRGC 8942-1
74	KALU A 30::IRGC 49746-1
75	BAULAN::IRGC 64766-1
76	ETYM::IRGC 36148-1
77	AUS 55::IRGC 28918-1
78	H 4::IRGC 8961-1
79	SAMPATTI::IRGC 25920-1
80	KURULU WEE (WHITE)::IRGC 66518-1
81	JHONA 26::IRGC 27967-1
82	RAKHOIL::IRGC 64793-1
83	BANS 4::IRGC 74728-1
84	CHUAN 4
85	SOLOI::IRGC 37598-1
86	BOTESHAWAR::IRGC 34682-1
87	DULAR::IRGC 32561-1
88	DULAR::IRGC 636-1
89	SATHRA 278::IRGC 28239-1
90	HODARAWALA::IRGC 67631-1
91	BIRANJ::IRGC 74733-1
92	DHALA BHADOI::IRGC 66779-1
93	KALAMKATI::IRGC 45975-1
94	BROWN GORA::IRGC 45234-1
95	BRE JER::IRGC 78238-1
96	CHANDARHAT::IRGC 25845-1
97	HOLOI BASH (SOLOI BASH)::IRGC 64778-1
98	SIMUL KHURI::IRGC 35154-1
99	MOSHIA BHADOI::IRGC 66817-1
100	DEHULA::IRGC 74737-1
101	TCHAMPA::IRGC 32362-1
102	DJ123
103	KASALATH
104	MUDGO
105	YODANYA
106	IR64
107	CG14
108	NERICA4
